# Supplementary material for: Metabolomics Studies on Cytoplasmic Male Sterility during Flower Bud Development in Soybean
Source: Int J Mol Sci. 2019 Jun 12;20(12):2869. doi: 10.3390/ijms20122869 (PMC6627938; doi:10.3390/ijms20122869)
Supplement: Supplementary file 1 [file ijms-20-02869-s001.zip]

Archive with 3 entries (2 files):
- Supplementary File/
- Supplementary File/Supplementary Figure.pdf
- Supplementary File/Supplementary Tables.xlsx
