# Supplementary material for: Metabolomics Studies on Cytoplasmic Male Sterility during Flower Bud Development in Soybean
Source: Int J Mol Sci. 2019 Jun 12;20(12):2869. doi: 10.3390/ijms20122869 (PMC6627938; doi:10.3390/ijms20122869)
Supplement: Supplementary file 1 [file ijms-20-02869-s001.zip › Supplementary File/Supplementary Tables.xlsx]

## Sheet: Table S1
			Table S1 Differential metabolites identified in flower buds of NJCMS5A and NJCMS5B
Index	Ion mode	Q1 (Da)	Q3 (Da)	Rt (min)	Molecular Weight (Da)	Ionization model	KEGG ID	Compounds	Class	Group number	Proportion in total	NJCMS5A1	NJCMS5A2	NJCMS5A3	NJCMS5B1	NJCMS5B2	NJCMS5B3
Glm1239	Negative	301.15	253.2	4.71	302.152	[M-H]-	C18166	Enterodiol	Alcohols and polyols	9	0.0147	6610	3190	5810	6490	5180	5940
Glm216	Positive	206.13	188.2	2.22	205.131	[M+H]+	C05944	Pantothenol	Alcohols and polyols			3350	3010	3330	3450	3450	2970
Glm56	Positive	183.08	111	0.77	182.079	[M+H]+	C00392	D-Mannitol	Alcohols and polyols			32000	37500	22100	21500	23400	38600
Glm806	Negative	181.08	70.8	0.76	182.079	[M-H]-	C01697	Dulcitol	Alcohols and polyols			113000	123000	126000	125000	131000	129000
Glm807	Negative	151.146	70.8	0.76	152.069	[M-H]-	C01904	D-Arabitol	Alcohols and polyols			104000	113000	116000	118000	110000	113000
Glm817	Negative	181	70.9	0.77	182.079	[M-H]-	C00794	D-Sorbitol	Alcohols and polyols			76100	95800	106000	94100	92100	81800
Glm819	Negative	151	70.8	0.77	152.069	[M-H]-	C00379	Xylitol	Alcohols and polyols			56600	63300	77500	59100	50400	61800
Glm851	Negative	163.2	162.9	0.83	164.069	[M-H]-	C07326	1,5-Anhydro-D-glucitol	Alcohols and polyols			78900	91000	96900	86500	99600	103000
Glm855	Negative	121	71	0.85	122.058	[M-H]-	-	DL-threitol	Alcohols and polyols			36600	40100	20900	27800	17700	22400
Glm100	Positive	86.1	56	1.17	85.1	[M+H]+	C01746	Piperidine	Alkaloids	9	0.0147	2900000	3140000	3120000	2860000	2530000	2870000
Glm1029	Negative	359.2	179.1	2.5	360.129	[M-H]-	-	Aminophylline	Alkaloids			14500	9920	18100	15900	17100	17000
Glm1122	Negative	433.121	433	3.6	434.121	[M-H]-	-	Isohemiphloin	Alkaloids			37100	39200	37800	40800	37000	32400
Glm1227	Negative	347.1	319.3	4.48	348.1	[M-H]-	C01897	Camptothecin	Alkaloids			29800	34200	28200	48300	33800	48100
Glm221	Positive	181	67	2.25	180	[M+H]+	C07480	Theobromine	Alkaloids			114000	124000	132000	112000	73400	93300
Glm400	Positive	325.2	307.5	3.52	324.184	[M+H]+	C06526	Quinine	Alkaloids			3420	4810	1230	5860	2170	3730
Glm566	Positive	130.1	128.4	4.56	129.1	[M+H]+	C06323	Isoquinoline	Alkaloids			1700	2590	9	2250	3370	2660
Glm72	Positive	138	137.9	0.8	137.048	[M+H]+	C01004	Trigonelline	Alkaloids			12300000	9330000	7900000	16400000	31900000	18000000
Glm80	Positive	118.1	118.1	0.81	117.079	[M+H]+	C00719	Betaine	Alkaloids			193000	193000	167000	186000	269000	188000
Glm1025	Negative	190.1	84	2.46	191.1	[M-H]-	C02712	N-Acetylmethionine	Amino acid derivatives	53	0.0866	4420	4390	4910	5370	3620	5240
Glm1026	Negative	145.1	101	2.46	146.058	[M-H]-	-	2,3-dimethylsuccinic acid	Amino acid derivatives			377000	376000	399000	452000	492000	456000
Glm1030	Negative	222.1	163	2.51	223.085	[M-H]-	-	N-Acetyl-L-tyrosine	Amino acid derivatives			185000	173000	161000	155000	170000	167000
Glm1073	Negative	263.1	145.1	3.02	264.111	[M-H]-	C04148	Phenylacetyl-L-glutamine	Amino acid derivatives			2330	3990	4730	9120	6900	9030
Glm1099	Negative	311.4	147.1	3.34	312.147	[M-H]-	-	Phe-Phe	Amino acid derivatives			63900	59000	56500	52900	52000	56700
Glm1113	Negative	172.105	130	3.49	173.105	[M-H]-	C02710	N-Acetyl-l-leucine	Amino acid derivatives			929000	805000	798000	1020000	1110000	976000
Glm112	Positive	613.152	355.5	1.2	612.152	[M+H]+	C00127	Glutathione oxidized	Amino acid derivatives			584	1270	766	4290	4650	1980
Glm113	Positive	176	88	1.2	175.048	[M+H]+	C01042	N-Acetylaspartate	Amino acid derivatives			237000	173000	122000	223000	244000	193000
Glm114	Positive	118	76	1.2	117.043	[M+H]+	-	N-acetylglycine	Amino acid derivatives			233000	198000	229000	234000	324000	226000
Glm1149	Negative	263.1	189	3.78	264.111	[M-H]-	C05642	N-γ-Acetyl-N-2-Formyl-5-methoxykynurenamine	Amino acid derivatives			19900	28000	24800	19300	16800	20700
Glm1152	Negative	245	203.2	3.81	246	[M-H]-	C03137	Acetyl tryptophan	Amino acid derivatives			15500000	13200000	14100000	8160000	8100000	7620000
Glm121	Positive	251.3	84	1.21	250.062	[M+H]+	C00669	γ-Glu-Cys	Amino acid derivatives			11100	18700	11600	11300	10600	6320
Glm122	Positive	189.2	84	1.21	188.116	[M+H]+	C02727	N6-Acetyl-L-lysine	Amino acid derivatives			215000	200000	242000	191000	150000	167000
Glm123	Positive	189.2	130	1.21	188.08	[M+H]+	-	Nα-Acetyl-L-glutamine	Amino acid derivatives			2310000	1930000	2130000	2170000	1700000	1920000
Glm129	Positive	212.2	166.1	1.22	211.084	[M+H]+	C07194	(-)-3-(3,4-Dihydroxyphenyl)-2-methylalanine	Amino acid derivatives			852000	777000	724000	931000	746000	708000
Glm132	Positive	190.1	130.1	1.23	189.064	[M+H]+	C00624	N-Acetyl-L-glutamic acid	Amino acid derivatives			297000	306000	265000	399000	347000	411000
Glm134	Positive	322.4	176.1	1.24	321.1	[M+H]+	C11347	S-(methyl)glutathione	Amino acid derivatives			238000	318000	320000	73800	73900	93600
Glm135	Positive	130	83.9	1.24	129.043	[M+H]+	C01879	5-oxoproline	Amino acid derivatives			6990000	5710000	6230000	6820000	10600000	6790000
Glm146	Positive	132.1	72.8	1.29	131.058	[M+H]+	-	N-Propionylglycine	Amino acid derivatives			208000	189000	152000	179000	212000	146000
Glm17	Positive	170	96	0.67	169.181	[M+H]+	-	3-N-Methyl-L-histidine	Amino acid derivatives			6920	10500	14800	6100	10800	4510
Glm174	Positive	221.1	114.8	1.63	220.085	[M+H]+	C00643	5-Hydroxy-L-tryptophan	Amino acid derivatives			65400	67700	81200	36400	51200	46700
Glm18	Positive	227.2	110	0.68	226.107	[M+H]+	C00386	L-Carnosine	Amino acid derivatives			9820	14800	13800	14400	9720	6890
Glm183	Positive	164	61	1.77	163	[M+H]+	-	L-Methionine methyl ester	Amino acid derivatives			60000	51200	42900	49700	71700	49600
Glm190	Positive	189.1	86	1.91	188.116	[M+H]+	C02155	N-Glycyl-L-leucine	Amino acid derivatives			260000	327000	354000	226000	133000	225000
Glm197	Positive	209.1	146.1	1.96	208.085	[M+H]+	C00328	L-Kynurenine	Amino acid derivatives			93400	114000	105000	67100	47800	63900
Glm203	Positive	237.1	146.1	2.01	236.08	[M+H]+	C02700	N'-Formylkynurenine	Amino acid derivatives			77000	78900	80200	54000	59100	51200
Glm21	Positive	189	144.2	0.68	188.127	[M+H]+	C01924	H-HomoArg-OH	Amino acid derivatives			229000	228000	211000	147000	135000	139000
Glm239	Positive	281.3	120	2.4	280.106	[M+H]+	-	Asp-phe	Amino acid derivatives			130000	106000	122000	107000	103000	107000
Glm30	Positive	191.095	127.7	0.73	190.095	[M+H]+	C00666	2,6-Diaminooimelic acid	Amino acid derivatives			450000	347000	310000	391000	403000	401000
Glm31	Positive	161.2	101.9	0.74	160.085	[M+H]+	C00993	D-Alanyl-D-Alanine	Amino acid derivatives			42100	86600	72200	44400	56800	27000
Glm35	Positive	118.2	101	0.75	117.079	[M+H]+	C00431	5-Aminovaleric acid	Amino acid derivatives			10600	17200	20100	13900	13400	13800
Glm381	Positive	194.1	135.1	3.38	193.074	[M+H]+	C05598	N-Phenylacetylglycine	Amino acid derivatives			13500	14900	11600	6860	6360	15400
Glm398	Positive	225.1	151.4	3.51	224.1	[M+H]+	C02794	3-Hydroxykynurenine	Amino acid derivatives			226000	201000	187000	255000	268000	268000
Glm44	Positive	104	85.9	0.76	103.063	[M+H]+	C03665	2-Aminoisobutyric acid	Amino acid derivatives			2820000	2990000	3100000	2940000	2840000	3060000
Glm498	Positive	247.1	130.1	4.02	246.1	[M+H]+	-	N-(3-Indolylacetyl)-L-alanine	Amino acid derivatives			62600	51900	60500	34500	35200	33900
Glm5	Positive	112.08	94.6	0.59	111.08	[M+H]+	C00388	Histamine	Amino acid derivatives			90200	82300	75900	64900	76700	53600
Glm63	Positive	104	58	0.78	103.063	[M+H]+	C01026	N,N-Dimethylglycine	Amino acid derivatives			384000	352000	368000	360000	354000	369000
Glm66	Positive	173.2	116.1	0.79	172.085	[M+H]+	-	Glycyl-L-proline	Amino acid derivatives			13700	15200	9720	3630	9660	8220
Glm75	Positive	458.1	116.4	0.81	457.1	[M+H]+	-	Aspartic acid di-O-glucoside	Amino acid derivatives			171000	108000	83300	283000	421000	309000
Glm77	Positive	235.1	118.4	0.81	234.1	[M+H]+	-	Lysine butyrate	Amino acid derivatives			48800	38700	28900	23900	28500	21900
Glm783	Negative	168.1	151.1	0.68	169.085	[M-H]-	C01152	1-Methylhistidine	Amino acid derivatives			4800	3260	4790	3650	3560	4600
Glm804	Negative	130.058	128	0.76	131.058	[M-H]-	C01157	trans-4-Hydroxy-L-proline	Amino acid derivatives			2190	1880	3680	9	2210	2340
Glm834	Negative	275	257.1	0.79	276.132	[M-H]-	C00449	L-Saccharopine	Amino acid derivatives			40200	47000	40000	33800	32300	34600
Glm836	Negative	164	62.8	0.79	165.046	[M-H]-	-	Methionine sulfoxide	Amino acid derivatives			2350	940	2890	2270	2700	1260
Glm837	Negative	308.1	128.2	0.8	309.1	[M-H]-	-	L-Glutamic acid O-glucoside	Amino acid derivatives			3180	6080	1920	1500	4410	1350
Glm853	Negative	144.1	126.1	0.83	145.074	[M-H]-	C04076	Allysine(6-Oxo DL-Norleucine)	Amino acid derivatives			21800	24500	26200	18400	16800	21300
Glm869	Negative	128	126	1.15	129.079	[M-H]-	C00408	L-Pipecolic acid	Amino acid derivatives			12900	11200	7670	5040	10600	8470
Glm876	Negative	306	143	1.18	307.084	[M-H]-	C00051	Glutathione reduced form	Amino acid derivatives			3130	3960	3550	4370	1930	3260
Glm898	Negative	160	73.9	1.21	161.069	[M-H]-	-	N-Acetylthreonine	Amino acid derivatives			37200	39000	43500	49300	42500	38700
Glm928	Negative	383	134	1.31	384.122	[M-H]-	C00021	S-(5'-Adenosy)-L-homocysteine	Amino acid derivatives			139000	190000	183000	197000	181000	199000
Glm938	Negative	210.1	135.2	1.42	211.1	[M-H]-	-	3-(6-Hydroxy-3,4-dioxo-1,5-cyclohexadien-1-yl)-L-alanine	Amino acid derivatives			24000	19400	25400	25400	23200	24800
Glm94	Positive	219	156.1	1.11	218.09	[M+H]+	C03740	(5-L-Glutamyl)-L-amino acid	Amino acid derivatives			33600	27500	22600	18600	12900	18900
Glm944	Negative	161	56.8	1.44	162.053	[M-H]-	C03761	3-Hydroxy-3-methylpentane-1,5-dioic acid	Amino acid derivatives			3170000	3240000	2890000	3130000	3250000	3160000
Glm105	Positive	150	72.8	1.18	149.051	[M+H]+	C00073	L-Methionine	Amino acids	28	0.0458	1940000	1660000	1500000	947000	1350000	788000
Glm119	Positive	182.1	136.1	1.21	181.074	[M+H]+	C00082	L-(-)-Tyrosine	Amino acids			11900000	12700000	12200000	11300000	9270000	9830000
Glm12	Positive	133	70	0.65	132.16	[M+H]+	C00077	L(+)-Ornithine	Amino acids			500000	274000	291000	308000	741000	357000
Glm124	Positive	175	158.1	1.21	174.1	[M+H]+	C01047	L-Theanine	Amino acids			33500	35700	31800	30000	25900	26900
Glm131	Positive	132	85.9	1.23	131.095	[M+H]+	C00407	L-Isoleucine	Amino acids			62300000	58400000	60800000	58000000	63700000	59700000
Glm136	Positive	138.084	103	1.25	137.084	[M+H]+	C00483	L-Tyramine	Amino acids			290000	248000	236000	200000	318000	199000
Glm141	Positive	132.1	86	1.27	131.095	[M+H]+	C00123	L-Leucine	Amino acids			63600000	61700000	60700000	59400000	65300000	61100000
Glm196	Positive	166	120.1	1.96	165.079	[M+H]+	C00079	L-Phenylalanine	Amino acids			31000000	37200000	34500000	39600000	38900000	34400000
Glm233	Positive	205.1	146.1	2.36	204.09	[M+H]+	C00078	L-Tryptophan	Amino acids			40300000	40700000	41100000	37100000	32700000	35300000
Glm39	Positive	176.1	98.9	0.76	175.096	[M+H]+	C00327	L-Citrulline	Amino acids			255000	217000	197000	232000	280000	244000
Glm42	Positive	90.048	71.8	0.76	89.048	[M+H]+	C00041	L-Alanine	Amino acids			416000	491000	368000	269000	172000	362000
Glm49	Positive	241	119.9	0.77	240.024	[M+H]+	C00491	L-(-)-Cystine	Amino acids			126000	99400	102000	160000	137000	129000
Glm60	Positive	190.1	84	0.78	189.111	[M+H]+	C02427	L-Homocitrulline	Amino acids			79000	60900	57700	33600	40400	42600
Glm61	Positive	122.02	80.1	0.78	121.02	[M+H]+	C00097	L-Cysteine	Amino acids			3220	3960	2460	2720	4110	1680
Glm65	Positive	116.1	70	0.79	115.063	[M+H]+	C00148	L-Proline	Amino acids			33500000	29000000	26700000	42300000	54400000	47300000
Glm74	Positive	162.1	98.3	0.81	161.1	[M+H]+	C00956	2-Aminoadipic acid (L-Homoglutamic acid)	Amino acids			649000	511000	504000	371000	705000	492000
Glm78	Positive	118.1	71.8	0.81	117.079	[M+H]+	C00183	L-Valine	Amino acids			23600000	19900000	18300000	14900000	20600000	17700000
Glm782	Negative	154.1	92.9	0.67	155.07	[M-H]-	C00135	L-Histidine	Amino acids			214000	244000	251000	174000	160000	169000
Glm785	Negative	173.1	131.1	0.69	174.112	[M-H]-	C00062	L-(+)-Arginine	Amino acids			207000	226000	233000	233000	216000	196000
Glm793	Negative	104	73.9	0.75	105.043	[M-H]-	C00065	L-Serine	Amino acids			103000	96400	110000	94400	74900	74100
Glm794	Negative	118	100.9	0.75	119.058	[M-H]-	C00188	L-Threonine	Amino acids			151000	159000	178000	115000	129000	143000
Glm797	Negative	118.1	101	0.75	119.058	[M-H]-	C00263	L-Homoserine	Amino acids			37800	33900	29600	25000	18700	20300
Glm798	Negative	131.054	71.8	0.75	132.054	[M-H]-	C00152	L-Asparagine	Amino acids			4750000	4630000	4710000	4260000	4080000	4210000
Glm799	Negative	145.069	127.1	0.75	146.069	[M-H]-	C00064	L-Glutamine	Amino acids			82300	86800	100000	109000	107000	95200
Glm813	Negative	132	99.9	0.77	133.037	[M-H]-	C00049	L-Aspartic acid	Amino acids			890000	931000	1030000	890000	858000	819000
Glm814	Negative	146.1	102.1	0.77	147.053	[M-H]-	C00025	L-Glutamic acid	Amino acids			2080000	1970000	2150000	2350000	2210000	2190000
Glm82	Positive	269	134	0.81	268.055	[M+H]+	C01817	L-Homocystine	Amino acids			11700	11300	15500	10000	9760	9370
Glm88	Positive	118	88	0.85	117.079	[M+H]+	C01826	Dl-Norvaline	Amino acids			15100000	13700000	13800000	9060000	15700000	12600000
Glm1075	Negative	473.1	269.3	3.05	474.1	[M-H]-	-	Pelargonidin O-acetylhexoside	Anthocyanins	15	0.0245	5880	5160	3740	2060	4850	5560
Glm222	Positive	611	287.7	2.26	611	Protonated	C08639	Cyanidin 3,5-O-diglucoside (Cyanin)	Anthocyanins			532000	479000	441000	514000	509000	459000
Glm225	Positive	465.1	303.1	2.3	465.1	Protonated	C12138	Delphinidin 3-O-glucoside (Mirtillin)	Anthocyanins			2290000	2380000	2420000	3290000	2380000	3190000
Glm248	Positive	449.1	287.3	2.45	449.1	Protonated	C08604	Cyanidin 3-O-glucoside (Kuromanin)	Anthocyanins			212000	198000	276000	186000	263000	130000
Glm249	Positive	655.2	331.2	2.45	655.2	Protonated	C08718	Malvidin 3,5-diglucoside (Malvin)	Anthocyanins			27600000	24900000	23500000	21300000	25100000	19200000
Glm250	Positive	595	271.8	2.45	595	Protonated	C08725	Pelargonin	Anthocyanins			73800	64800	54400	55500	72600	59000
Glm266	Positive	433.1	271	2.58	433.1	Protonated	-	Pelargonidin 3-O-beta-D-glucoside（Callistephin chloride)	Anthocyanins			467000	340000	293000	250000	304000	178000
Glm272	Positive	595	287.9	2.6	595	Protonated	C08620	Cyanidin 3-O-rutinoside (Keracyanin)	Anthocyanins			69100	96500	89100	76700	82600	58500
Glm300	Positive	535.1	287.4	2.81	535.1	Protonated	-	Cyanidin 3-O-malonylhexoside	Anthocyanins			47600	50700	53300	41800	38600	38400
Glm302	Positive	493	331.7	2.81	493	Protonated	-	Malvidin 3-O-galactoside	Anthocyanins			13800000	17000000	15000000	21300000	13500000	18800000
Glm309	Positive	493.2	331.6	2.86	493.2	Protonated	C12140	Malvidin 3-O-glucoside (Oenin)	Anthocyanins			11600000	10300000	12300000	14500000	11900000	11200000
Glm313	Positive	303	149.3	2.9	303.24	Protonated	C05908	Delphinidin	Anthocyanins			81000	77200	79400	66100	39600	74900
Glm326	Positive	463.123	301.4	3	463.123	Protonated	-	Peonidin O-hexoside	Anthocyanins			338000	309000	402000	258000	320000	326000
Glm389	Positive	287	231.6	3.45	287.24	Protonated	C05905	Cyanidin	Anthocyanins			16100000	22200000	18600000	13800000	14300000	19500000
Glm464	Positive	301.1	273.6	3.86	301.1	Protonated	C08726	Peonidin	Anthocyanins			35700	56100	73100	96500	57800	69000
Glm1008	Negative	359.1	197.1	2.31	360.1	[M-H]-	-	Syringic acid O-glucoside	Benzoic acid derivatives	11	0.018	1190000	1170000	1200000	1150000	1240000	1280000
Glm1120	Negative	121.04	91.9	3.58	122.037	[M-H]-	C00633	4-Hydroxybenzaldehyde	Benzoic acid derivatives			218000	193000	238000	227000	218000	194000
Glm1159	Negative	151.047	136.1	3.85	152.047	[M-H]-	C00755	Vanillin	Benzoic acid derivatives			114000	113000	144000	107000	112000	96200
Glm1216	Negative	121.037	77	4.37	122.037	[M-H]-	C00180	Benzoic acid	Benzoic acid derivatives			256000	205000	103000	156000	141000	143000
Glm477	Positive	138.05	91.9	3.9	137.048	[M+H]+	C00108	Anthranilic acid	Benzoic acid derivatives			61900	60400	67500	102000	95800	108000
Glm552	Positive	457.2	191.5	4.44	456.2	[M+H]+	-	8-Methyl-2-oxo-4-phenyl-2H-chromen-7-yl 4-(hexyloxy)benzoate	Benzoic acid derivatives			8920000	6020000	8380000	7350000	4150000	6500000
Glm553	Positive	213.07	154.1	4.44	212.069	[M+H]+	-	Eudesmic acid (3,4,5-trimethoxybenzoic acid)	Benzoic acid derivatives			12100	8430	12300	7970	9080	11700
Glm733	Positive	207.2	165.5	8.2	206.2	[M+H]+	-	4-Hydroxy-3,5-diisopropylbenzaldehyde	Benzoic acid derivatives			9	1730	9	2490	1250	2200
Glm826	Negative	460.1	118.2	0.78	461.1	[M-H]-	-	Anthranilate O-hexosyl-O-hexoside	Benzoic acid derivatives			109000	134000	142000	171000	170000	160000
Glm976	Negative	315.1	152.1	1.93	316.1	[M-H]-	-	2,5-dihydroxy benzoic acid O-hexside	Benzoic acid derivatives			1520000	1450000	1420000	1810000	1540000	2020000
Glm990	Negative	331	313.7	2.14	332	[M-H]-	-	Gallic acid O-Hexoside	Benzoic acid derivatives			536000	541000	570000	691000	651000	690000
Glm51	Positive	505.169	127	0.77	504.169	[M+H]+	-	D(+)-Melezitose	Carbohydrates	18	0.0294	783	1830	1290	3600	2200	3080
Glm778	Negative	195.157	75.1	0.59	196.058	[M-H]-	C00257	Gluconic acid	Carbohydrates			820000	914000	1010000	924000	739000	763000
Glm8	Positive	180	84.2	0.61	179	[M+H]+	C00329	Glucosamine	Carbohydrates			253000	93500	55600	51000	1120000	343000
Glm811	Negative	649.1	503.3	0.77	650.1	[M-H]-	-	D(+)-Melezitose O-rhamnoside	Carbohydrates			28400	12800	12700	23100	23700	23200
Glm812	Negative	665.1	485.3	0.77	666.1	[M-H]-	C02052	Maltotetraose	Carbohydrates			9	1490	2430	9	2650	1410
Glm820	Negative	179	70.9	0.77	180.063	[M-H]-	C00031	D(+)-Glucose	Carbohydrates			433000	303000	364000	394000	464000	430000
Glm829	Negative	341	58.8	0.78	342.116	[M-H]-	-	D-(+)-Sucrose	Carbohydrates			718000	910000	933000	1440000	1370000	1570000
Glm830	Negative	177.14	74.8	0.78	178.048	[M-H]-	C01040	L-Gulonic-γ-lactone	Carbohydrates			9420	14600	13500	12300	17300	15200
Glm840	Negative	193.141	72.9	0.8	194.043	[M-H]-	C00191	D-glucoronic acid	Carbohydrates			270000	326000	318000	266000	244000	245000
Glm842	Negative	149	58.9	0.81	150.053	[M-H]-	-	DL-Arabinose	Carbohydrates			1280000	1280000	1360000	1490000	1260000	1360000
Glm845	Negative	177.14	70.8	0.82	178.048	[M-H]-	C00198	D-(+)-Glucono-1,5-lactone	Carbohydrates			5380	5450	4930	6080	9470	5010
Glm849	Negative	421.1	241.2	0.83	422.1	[M-H]-	C00689	Trehalose 6-phosphate	Carbohydrates			6760	4930	6280	9400	8050	11200
Glm856	Negative	163	70.8	0.85	164.069	[M-H]-	C01019	L-Fucose	Carbohydrates			21200	20900	23800	28400	28200	12300
Glm859	Negative	213.1	78.9	0.97	214.1	[M-H]-	C00672	2-Deoxyribose 1-phosphate	Carbohydrates			1470000	1420000	1430000	1770000	1830000	1510000
Glm86	Positive	222	138.1	0.83	221.09	[M+H]+	C00140	N-Acetyl-D-glucosamine	Carbohydrates			1480000	743000	801000	1020000	932000	787000
Glm861	Negative	259	96.9	0.99	260.03	[M-H]-	C00092	D-Glucose 6-phosphate	Carbohydrates			201000	238000	236000	268000	249000	267000
Glm870	Negative	289.1	97	1.16	290.1	[M-H]-	-	Glucarate O-Phosphoric acid	Carbohydrates			211000	107000	146000	188000	220000	215000
Glm923	Negative	289	78.9	1.25	290.04	[M-H]-	-	D-Sedoheptuiose 7-phosphate	Carbohydrates			136000	131000	139000	132000	118000	166000
Glm1034	Negative	315.1	153.2	2.55	316.1	[M-H]-	-	Protocatechuic acid O-glucoside	Catechin derivatives	7	0.0114	108000	113000	107000	132000	129000	134000
Glm1035	Negative	153.1	109.1	2.55	154.027	[M-H]-	C00230	Protocatechuic acid	Catechin derivatives			52400	54900	57400	95600	92700	78300
Glm1072	Negative	137.1	137	2.99	138.032	[M-H]-	C16700	Protocatechuic aldehyde	Catechin derivatives			7090	8030	10100	8820	8740	12200
Glm1083	Negative	289	78.8	3.17	290.3	[M-H]-	C09727	L-Epicatechin	Catechin derivatives			72700	71100	80900	71300	29900	54200
Glm1121	Negative	593.1	549.4	3.59	594.1	[M-H]-	-	Gallocatechin-catechin	Catechin derivatives			19000000	19800000	19500000	18800000	16200000	16300000
Glm1142	Negative	441.3	289.1	3.73	442.3	[M-H]-	-	Epicatechin gallate (ECG)	Catechin derivatives			849	1600	887	1340	1470	1270
Glm237	Positive	611.2	611.1	2.39	610.2	[M+H]+	-	Gallocatechin-gallocatechin	Catechin derivatives			314000	446000	368000	453000	432000	320000
Glm304	Positive	250	191.3	2.83	250	Protonated	-	Coumaroyl choline	Cholines	5	0.0082	57100	32700	38400	31300	28200	29100
Glm46	Positive	184	83.2	0.77	183	[M+H]+	C00588	O-Phosphocholine	Cholines			247000	152000	151000	163000	240000	269000
Glm52	Positive	147.12	88	0.77	146.118	[M+H]+	C08201	Acetylcholine	Cholines			54500	43600	28500	26400	68600	25800
Glm59	Positive	104.1	60.2	0.78	103.1	[M+H]+	C00114	Choline	Cholines			24500000	22400000	24700000	22600000	23500000	23600000
Glm70	Positive	258.2	125.2	0.8	258.2	Protonated	C00670	sn-Glycero-3-phosphocholine	Cholines			395000	330000	232000	826000	1450000	851000
Glm1084	Negative	177	133.1	3.17	178.027	[M-H]-	C09263	Esculetin (6,7-dihydroxycoumarin)	Coumarins	10	0.0163	76400	93800	82100	125000	142000	107000
Glm1097	Negative	485.1	323.3	3.3	486.1	[M-H]-	-	4-hydroxycoumarin di-glucoside	Coumarins			8330	7210	13600	28800	29000	24800
Glm1206	Negative	307.1	161.2	4.24	308.1	[M-H]-	-	7-hydroxycoumarin-beta-rhamnoside	Coumarins			29300	32300	43600	185000	136000	148000
Glm256	Positive	323.1	145.1	2.5	322.1	[M+H]+	-	O-Feruloyl coumarin	Coumarins			55400	58600	72700	116000	84400	89400
Glm267	Positive	341	179.1	2.58	340.079	[M+H]+	C09264	Esculin (6,7-Dihydroxycoumarin-6-glucoside)	Coumarins			4890	4340	2320	4250	7930	4210
Glm289	Positive	353.1	272.8	2.73	352.1	[M+H]+	-	6,7-dihydroxycoumarin 6-O-quinic acid	Coumarins			20500	15200	17000	14000	19200	17600
Glm331	Positive	339.1	177.5	3.06	338.1	[M+H]+	-	O-Feruloyl 2-hydroxylcoumarin	Coumarins			22700	29000	20100	17200	20500	25500
Glm388	Positive	209.2	194.1	3.45	208.037	[M+H]+	C09265	6-Methoxy-7,8-DihydroxyCoumarin	Coumarins			61500	49500	35100	55000	19900	42900
Glm492	Positive	193.1	178.1	4	192.042	[M+H]+	C01752	Scopoletin (7-Hydroxy-5-methoxycoumarin)	Coumarins			257000	300000	310000	306000	222000	288000
Glm557	Positive	163	121	4.48	162.032	[M+H]+	C20414	4-Hydroxycoumarin	Coumarins			9510	9420	3870	6190	4620	10100
Glm1103	Negative	477.1	357.3	3.39	478.1	[M-H]-	-	Hesperetin O-Glucuronic acid	Flavanone	20	0.0327	4130	4910	6180	11600	8650	8670
Glm1166	Negative	463.132	301.1	3.88	464.132	[M-H]-	-	Hesperetin 5-O-glucoside	Flavanone			322000	328000	371000	721000	562000	650000
Glm1172	Negative	579.179	135	3.92	580.179	[M-H]-	C09789	Naringenin 7-O-neohesperidoside (Naringin)	Flavanone			157000	152000	194000	147000	103000	133000
Glm1173	Negative	549.2	387.3	3.93	550.2	[M-H]-	-	Hesperetin O-malonylhexoside	Flavanone			217000	193000	176000	196000	139000	177000
Glm1180	Negative	609.19	301.1	3.99	610.19	[M-H]-	C09755	Hesperetin 7-rutinoside (Hesperidin)	Flavanone			11700	43700	4270	6060	1290000	26000
Glm1194	Negative	609.2	301.3	4.09	610.19	[M-H]-	C09806	Hesperetin 7-O-neohesperidoside (Neohesperidin)	Flavanone			12600	60400	6000	16600	1500000	30600
Glm1246	Negative	287.063	135.1	4.85	288.063	[M-H]-	C05631	Eriodictyol	Flavanone			3170	2920	2660	2950	3820	2170
Glm1247	Negative	593	285.2	4.85	594.195	[M-H]-	C09830	Isosakuranetin-7-neohesperidoside (Poncirin)	Flavanone			175000	395000	329000	185000	290000	194000
Glm1248	Negative	255	119	4.87	256.074	[M-H]-	C09762	Liquiritigenin	Flavanone			242000	193000	187000	102000	117000	106000
Glm1269	Negative	271.07	151.1	5.3	272.069	[M-H]-	C06561	Naringenin chalcone	Flavanone			218000	213000	225000	194000	194000	188000
Glm1270	Negative	271.07	135.1	5.3	272.069	[M-H]-	C08578	Butein	Flavanone			55900	82400	89400	85800	76700	73800
Glm1274	Negative	271.069	151	5.41	272.068	[M-H]-	C00509	Naringenin	Flavanone			297000	274000	286000	254000	248000	250000
Glm1281	Negative	301.1	151	5.55	302.279	[M-H]-	C09756	Homoeriodictyol	Flavanone			10000000	12300000	14500000	14500000	13100000	15100000
Glm1289	Negative	301.079	242.1	5.63	302.079	[M-H]-	C01709	Hesperetin	Flavanone			208000	255000	291000	294000	242000	285000
Glm1318	Negative	299.1	74.8	6.58	300.1	[M-H]-	-	4'-Hydroxy-5,7-dimethoxyflavanone	Flavanone			296000	198000	177000	181000	253000	231000
Glm365	Positive	275	139.1	3.29	274.084	[M+H]+	C09320	Afzelechin (3,5,7,4'-Tetrahydroxyflavan)	Flavanone			10900	8730	10700	10400	5210	5990
Glm505	Positive	435.121	273.1	4.05	434.121	[M+H]+	C09099	Naringenin 7-O-glucoside (Prunin)	Flavanone			1780000	1780000	1930000	1560000	1240000	1520000
Glm558	Positive	521	317.6	4.49	520	[M+H]+	-	Naringenin O-malonylhexoside	Flavanone			1170000	1250000	1260000	573000	450000	444000
Glm656	Positive	257	137.1	5.91	256.074	[M+H]+	C08650	Isoliquiritigenin	Flavanone			1420000	1430000	1550000	780000	610000	634000
Glm734	Positive	355.15	178.9	8.24	354.147	[M+H]+	C16417	Xanthohumol	Flavanone			5950	5180	4780	4940	3590	3100
Glm1027	Negative	771.1	609.5	2.47	772.1	[M-H]-	-	Luteolin O-hexosyl-O-hexosyl-O-hexoside	Flavone	54	0.0882	581000	552000	597000	546000	699000	484000
Glm1065	Negative	487.1	283.2	2.93	488.1	[M-H]-	-	Acacetin O-acetyl hexoside	Flavone			58800	54300	62800	59300	54800	60200
Glm1130	Negative	535	329.4	3.68	536	[M-H]-	-	Tricin O-sinapic acid	Flavone			1320000	1140000	1340000	1010000	1090000	1010000
Glm1131	Negative	521.1	329.3	3.68	522.1	[M-H]-	-	Tricin O-saccharic acid	Flavone			9030	8640	8390	28100	27100	23900
Glm1135	Negative	459.1	283.2	3.7	460.1	[M-H]-	-	Acacetin O-glucuronic acid	Flavone			50100	51300	59700	43800	31300	41900
Glm1137	Negative	447.3	285.1	3.7	448.101	[M-H]-	-	Luteolin 7-O-glucoside (Cynaroside)	Flavone			10100000	10300000	12000000	13400000	10900000	11500000
Glm1153	Negative	577.164	269.1	3.82	578.164	[M-H]-	-	Apigenin 7-rutinoside (Isorhoifolin)	Flavone			461000	519000	600000	663000	540000	552000
Glm1163	Negative	563.1	269.3	3.88	564.1	[M-H]-	-	Apigenin O-hexosyl-O-pentoside	Flavone			844000	853000	885000	569000	511000	574000
Glm1164	Negative	461.1	285.2	3.88	462.1	[M-H]-	-	Chrysoeriol 5-O-hexoside	Flavone			124000	104000	124000	172000	154000	179000
Glm1165	Negative	503.1	341.3	3.88	504.1	[M-H]-	-	Chrysoeriol O-acetylhexoside	Flavone			7290	9040	5640	10800	8460	13100
Glm1167	Negative	577.164	269.1	3.89	578.164	[M-H]-	C12627	Apigenin 7-O-neohesperidoside (Rhoifolin)	Flavone			581000	623000	628000	668000	604000	624000
Glm1169	Negative	491.1	329.3	3.9	492.1	[M-H]-	-	Tricin 5-O-hexoside	Flavone			22700	14800	22600	49800	37000	37900
Glm1175	Negative	637.1	269.3	3.93	638.1	[M-H]-	-	Tricin 5-O-rutinoside	Flavone			16000	15900	10900	16700	19000	18700
Glm1182	Negative	653.1	593.4	4.01	654.1	[M-H]-	-	Tricin di-O-hexoside	Flavone			9	9	9	49000	40400	46300
Glm1187	Negative	621.1	299.4	4.05	622.1	[M-H]-	-	Chrysoeriol O-rhamnosyl-O-glucuronic acid	Flavone			2180	2140	3730	3800	3020	3390
Glm1195	Negative	505.1	330.3	4.11	506.1	[M-H]-	-	Tricin O-glucuronic acid	Flavone			35500	28100	24800	28900	23600	26500
Glm1197	Negative	475.1	284.5	4.12	476.1	[M-H]-	-	Chrysoeriol O-glucuronic acid	Flavone			41600	36700	41300	34800	32600	36800
Glm1199	Negative	491.1	431.2	4.14	492.1	[M-H]-	-	Tricin 7-O-hexoside	Flavone			525000	466000	524000	581000	485000	534000
Glm1204	Negative	461.1	460.9	4.17	462.1	[M-H]-	-	Chrysoeriol 7-O-hexoside	Flavone			372000	393000	366000	339000	285000	247000
Glm1233	Negative	253.06	253.1	4.57	254.058	[M-H]-	C12123	7,4'-Dihydroxyflavone	Flavone			1090000	1050000	1030000	528000	507000	487000
Glm1250	Negative	285	133.1	4.91	286	[M-H]-	C01514	Luteolin	Flavone			55700	74600	85300	64800	50100	61200
Glm1275	Negative	271.07	151	5.45	272.069	[M-H]-	C09614	Butin	Flavone			230000	217000	211000	184000	195000	180000
Glm1296	Negative	537.09	537	5.79	538.09	[M-H]-	C10018	Amentoflavone	Flavone			44300	40200	198000	36500	33000	41400
Glm1321	Negative	283.069	268	6.77	284.069	[M-H]-	C01470	Acacetin	Flavone			2320	2650	1960	1400	2690	2420
Glm340	Positive	655.2	331.7	3.11	654.2	[M+H]+	-	Tricin 5-O-hexosyl-O-hexoside	Flavone			3600000	3500000	3680000	4570000	3370000	3950000
Glm374	Positive	655.2	331.7	3.35	654.2	[M+H]+	-	Tricin 7-O-hexosyl-O-hexoside	Flavone			14300000	12500000	13000000	16300000	13600000	16800000
Glm378	Positive	611.1	449.4	3.38	610.1	[M+H]+	-	Luteolin 3',7-di-O-glucoside	Flavone			1010000	1050000	1130000	980000	997000	937000
Glm392	Positive	509.3	347.9	3.47	508.3	[M+H]+	-	Limocitrin O-hexoside	Flavone			37500	31300	37400	84800	58900	62200
Glm403	Positive	479.118	302.8	3.54	478.118	[M+H]+	-	Selgin 5-O-hexoside	Flavone			4000000	4820000	4110000	16100000	12900000	15200000
Glm411	Positive	581.2	287.3	3.6	580.2	[M+H]+	-	Luteolin O-hexosyl-O-pentoside	Flavone			5320	12700	6410	3570	6260	3470
Glm444	Positive	433.106	313.1	3.73	432.106	[M+H]+	-	Apigenin 5-O-glucoside	Flavone			6150000	5180000	5210000	6080000	5080000	5990000
Glm457	Positive	509.2	347.6	3.82	508.2	[M+H]+	-	Syringetin 5-O-hexoside	Flavone			351000	406000	459000	423000	277000	336000
Glm478	Positive	671.1	356	3.91	670.1	[M+H]+	-	3',4',5'-Dihydrotricetin O-hexosyl-O-hexoside	Flavone			1650000	1810000	1410000	2590000	1380000	3000000
Glm483	Positive	609.4	301.7	3.93	608.4	[M+H]+	-	Chrysoeriol 7-O-rutinoside	Flavone			293000	229000	144000	326000	231000	270000
Glm484	Positive	595.1	301.8	3.94	594.1	[M+H]+	-	Chrysoeriol O-hexosyl-O-pentoside	Flavone			53500	48500	58400	34600	28500	22300
Glm494	Positive	509.3	283.6	4.02	508.3	[M+H]+	-	Syringetin 7-O-hexoside	Flavone			679000	660000	608000	633000	431000	469000
Glm503	Positive	433.1	271.7	4.05	432.1	[M+H]+	C04608	Apigenin 7-O-glucoside (Cosmosiin)	Flavone			35100000	36400000	37100000	32800000	25700000	31000000
Glm522	Positive	565	317.8	4.17	564	[M+H]+	-	Selgin O-malonylhexoside	Flavone			1550000	1510000	1460000	2020000	1960000	1700000
Glm541	Positive	519	271.7	4.36	518	[M+H]+	-	Apigenin O-malonylhexoside	Flavone			31000000	33700000	31400000	16400000	13100000	12600000
Glm546	Positive	303	301.5	4.38	302.043	[M+H]+	C10192	Tricetin	Flavone			406000	462000	402000	261000	181000	299000
Glm549	Positive	579.1	331.7	4.42	578.1	[M+H]+	-	Tricin O-malonylhexoside	Flavone			113000	123000	111000	79100	87300	68500
Glm550	Positive	549.1	301.7	4.43	548.1	[M+H]+	-	Chrysoeriol O-malonylhexoside	Flavone			697000	727000	671000	428000	427000	337000
Glm559	Positive	655	287.7	4.49	654	[M+H]+	-	Luteolin O-sinapoylhexoside	Flavone			201000	280000	318000	127000	66500	115000
Glm565	Positive	551	347.4	4.55	550	[M+H]+	-	Tricetin O-malonylhexoside	Flavone			51000	45300	63700	26100	22000	24900
Glm578	Positive	417.2	255.8	4.67	416.2	[M+H]+	-	Chrysin O-hexoside	Flavone			45000	31200	38400	9280	9600	11600
Glm582	Positive	417.111	270.9	4.74	416.111	[M+H]+	-	Apigenin 4-O-rhamnoside	Flavone			71900	91100	86000	50700	41100	38100
Glm590	Positive	477.1	331.8	4.82	476.1	[M+H]+	-	Tricin O-rhamnoside	Flavone			8450	11500	9180	5730	2360	2940
Glm594	Positive	417.1	255.7	4.84	416.1	[M+H]+	-	Chrysin 5-O-glucoside (Toringin)	Flavone			29500	21700	34600	6050	4930	9060
Glm615	Positive	503	255.6	5.24	502	[M+H]+	-	Chrysin O-malonylhexoside	Flavone			26700	23800	24800	19900	13900	17000
Glm628	Positive	271.053	215.1	5.48	270.053	[M+H]+	C01477	Apigenin	Flavone			25900000	30000000	31900000	23200000	15900000	21400000
Glm632	Positive	301.063	286.1	5.56	300.063	[M+H]+	C04293	Chrysoeriol	Flavone			60800	71700	77400	41500	30000	41900
Glm633	Positive	331.1	315.8	5.58	330.1	[M+H]+	-	Tricin	Flavone			45300	51900	55000	53800	46700	47400
Glm694	Positive	403.132	373.1	6.84	402.132	[M+H]+	C10112	Nobiletin	Flavone			52200	60600	31500	51100	1690000	48300
Glm710	Positive	373.121	373.1	7.32	372.121	[M+H]+	C10190	Tangeretin	Flavone			23300	31600	19800	20700	1290000	20100
Glm1089	Negative	449.1	329.3	3.21	450.1	[M-H]-	-	Eriodictyol C-hexoside	Flavone C-glycosides	28	0.0458	8900000	8160000	8740000	10400000	9410000	10200000
Glm1123	Negative	431.106	431.1	3.61	432.106	[M-H]-	C01714	Isovitexin	Flavone C-glycosides			14400	11200	11800	11400	11900	9790
Glm1196	Negative	739.1	431.4	4.12	740.1	[M-H]-	-	Apigenin C-hexosyl-O-rutinoside	Flavone C-glycosides			359000	370000	368000	346000	293000	310000
Glm278	Positive	627.1	430	2.65	626.1	[M+H]+	-	8-C-hexosyl-hesperetin O-hexoside	Flavone C-glycosides			9	9	9	134000	96900	106000
Glm312	Positive	611.1	329	2.9	610.1	[M+H]+	-	6-C-hexosyl-luteolin O-hexoside	Flavone C-glycosides			458000	418000	414000	354000	326000	244000
Glm315	Positive	757.1	757	2.93	756.1	[M+H]+	-	Luteolin C-hexosyl-O-rhamnoside O-hexoside	Flavone C-glycosides			364000	444000	323000	249000	326000	312000
Glm316	Positive	757.1	757	2.94	756.1	[M+H]+	-	6-C-hexosyl-apigenin O-hexosyl-O-hexoside	Flavone C-glycosides			339000	256000	270000	212000	318000	246000
Glm319	Positive	613.1	300.3	2.97	612.1	[M+H]+	-	Eriodictiol C-hexosyl-O-hexoside	Flavone C-glycosides			89800	92800	101000	40200	52400	69000
Glm350	Positive	757.2	757	3.19	756.2	[M+H]+	-	8-C-hexosyl-apigenin O-hexosyl-O-hexoside	Flavone C-glycosides			638000	630000	671000	569000	619000	583000
Glm369	Positive	449.1	329.6	3.32	448.1	[M+H]+	-	Luteolin C-hexoside	Flavone C-glycosides			200000	119000	252000	162000	157000	159000
Glm370	Positive	627.1	447.3	3.33	626.1	[M+H]+	-	6-C-hexosyl-hesperetin O-hexoside	Flavone C-glycosides			359000	298000	307000	292000	236000	306000
Glm383	Positive	479.1	443.2	3.4	478.1	[M+H]+	-	Isorhamnetin C-hexoside	Flavone C-glycosides			2300	2080	2290	9	9	9
Glm387	Positive	565.1	397.8	3.45	564.1	[M+H]+	-	C-hexosyl-apigenin O-pentoside	Flavone C-glycosides			607000	536000	561000	398000	467000	364000
Glm393	Positive	757.3	450.1	3.47	756.3	[M+H]+	-	C-hexosyl-apigenin O-hexosyl-O-hexoside	Flavone C-glycosides			12500	9860	9240	8010	12800	6200
Glm394	Positive	625.2	463.6	3.49	624.2	[M+H]+	-	C-hexosyl-chrysoeriol O-hexoside	Flavone C-glycosides			289000	260000	251000	248000	198000	250000
Glm396	Positive	579	433.1	3.49	578.164	[M+H]+	C12628	Vitexin 2''-O-beta-L-rhamnoside	Flavone C-glycosides			3470000	2580000	2610000	2120000	2500000	1860000
Glm413	Positive	609.1	463.4	3.6	608.1	[M+H]+	-	Chrysoeriol C-hexosyl-O-rhamnoside	Flavone C-glycosides			1310000	1210000	1370000	977000	823000	908000
Glm414	Positive	757.3	757.2	3.61	756.3	[M+H]+	-	C-hexosyl-apigenin O-caffeoylhexoside	Flavone C-glycosides			21000	19300	11900	15900	19400	23500
Glm419	Positive	611.1	299.8	3.64	610.1	[M+H]+	-	8-C-hexosyl-luteolin O-hexoside	Flavone C-glycosides			132000	136000	135000	269000	239000	359000
Glm424	Positive	611.2	299.8	3.67	610.2	[M+H]+	-	Luteolin 8-C-hexosyl-O-hexoside	Flavone C-glycosides			35800	30900	34800	25400	25900	21300
Glm434	Positive	757.1	739	3.7	756.1	[M+H]+	-	C-hexosyl-luteolin O-feruloylpentoside	Flavone C-glycosides			8540	8780	9	4880	1780	2790
Glm467	Positive	433.113	271.7	3.88	432.113	[M+H]+	-	Apigenin C-glucoside	Flavone C-glycosides			22000	13800	12600	13300	17200	15700
Glm495	Positive	711.2	693.1	4.02	710.2	[M+H]+	-	C-pentosyl-apigenin O-p-coumaroylhexoside	Flavone C-glycosides			20500	20400	18300	15800	11700	15200
Glm506	Positive	477.1	298	4.06	476.1	[M+H]+	-	O-methylChrysoeriol 8-C-hexoside	Flavone C-glycosides			2750	6290	11500	7140	3290	3090
Glm510	Positive	771.2	753	4.1	770.2	[M+H]+	-	8-C-hexosyl-apigenin O-feruloylhexoside	Flavone C-glycosides			9270	12700	5120	3980	8820	2570
Glm533	Positive	655.2	655	4.28	654.2	[M+H]+	-	C-hexosyl-luteolin O-sinapic acid	Flavone C-glycosides			66300	67000	67700	59200	29600	51800
Glm536	Positive	625.2	177.5	4.32	624.2	[M+H]+	-	Luteolin O-feruloylhexoside	Flavone C-glycosides			235000	227000	250000	101000	63400	98500
Glm572	Positive	463.1	301.8	4.58	462.1	[M+H]+	-	Chrysoeriol C-hexoside	Flavone C-glycosides			12900	8180	10500	6100	5510	5540
Glm1095	Negative	739.22	593.3	3.28	740.216	[M-H]-	C10178	Kaempferol-3-O-robinoside-7-O-rhamnoside (Robinin)	Flavonol	34	0.0556	729000	847000	872000	820000	720000	770000
Glm1105	Negative	479.09	317.3	3.43	480.09	[M-H]-	-	Myricetin 3-O-galactoside	Flavonol			181000	231000	275000	314000	248000	277000
Glm1116	Negative	609.153	609.1	3.51	610.153	[M-H]-	C05625	Quercetin 3-O-rutinoside (Rutin)	Flavonol			808000	932000	911000	965000	949000	825000
Glm1125	Negative	623.169	314	3.64	624.169	[M-H]-	-	Isorhamnetin 3-O-neohesperidoside	Flavonol			76300	91300	92600	151000	161000	187000
Glm1132	Negative	463	301.1	3.68	464.096	[M-H]-	C05623	Quercetin 3-O-glucoside (Isotrifoliin)	Flavonol			309000	384000	394000	798000	603000	589000
Glm1136	Negative	593.159	285.1	3.7	594.159	[M-H]-	-	Kaempferol 3-O-robinobioside (Biorobin)	Flavonol			41400000	43000000	38100000	36900000	36400000	34500000
Glm1148	Negative	593.159	285.1	3.77	594.159	[M-H]-	-	Kaempferol 3-O-rutinoside (Nicotiflorin)	Flavonol			41600000	45800000	44100000	43700000	39100000	43200000
Glm1161	Negative	447	284	3.86	448.101	[M-H]-	C12626	Kaempferol 3-O-galactoside (Trifolin)	Flavonol			17200000	18700000	20900000	23100000	19000000	21400000
Glm1162	Negative	505.1	301.2	3.87	506.1	[M-H]-	-	Quercetin O-acetylhexoside	Flavonol			22300	28900	20400	16500	15800	14700
Glm1185	Negative	447.101	287.1	4.03	448.101	[M-H]-	C12249	Kaempferol 3-O-glucoside (Astragalin)	Flavonol			17900000	18400000	20500000	22200000	19900000	22100000
Glm1205	Negative	519.1	315.3	4.22	520.1	[M-H]-	-	Isorhamnetin O-acetyl-hexoside	Flavonol			1140000	1160000	1340000	2100000	1450000	1680000
Glm1221	Negative	287.06	125.1	4.43	288.063	[M-H]-	C00974	Aromadedrin (Dihydrokaempferol)	Flavonol			126000	133000	135000	189000	166000	196000
Glm1252	Negative	301.043	151.1	4.92	302.043	[M-H]-	C00389	Quercetin	Flavonol			990000	1440000	1830000	2090000	1570000	2030000
Glm1254	Negative	331	316.1	4.96	332.053	[M-H]-	C12633	Laricitrin	Flavonol			2950	4450	6700	7030	7060	6710
Glm1255	Negative	301	151.1	4.97	302.043	[M-H]-	C10105	Morin	Flavonol			1030000	1470000	1850000	2190000	1590000	2000000
Glm1278	Negative	285.048	214	5.52	286.048	[M-H]-	C05903	Kaempferol	Flavonol			12200000	15000000	16400000	17100000	14000000	16300000
Glm1286	Negative	345	330.2	5.59	346.069	[M-H]-	C11620	Syringetin	Flavonol			26500	33100	40700	11400	10500	8800
Glm1294	Negative	329.1	314.3	5.76	330.1	[M-H]-	-	Di-O-methylquercetin	Flavonol			661000	625000	681000	816000	803000	852000
Glm1315	Negative	329	314	6.44	330.074	[M-H]-	C01265	3,7-Di-O-methylquercetin	Flavonol			9	9	9	7370	7330	6750
Glm1336	Negative	237	181.1	7.63	238.063	[M-H]-	C20871	3-Hydroxyflavone	Flavonol			707	595	482	1500	1040	570
Glm360	Positive	509.1	347.7	3.27	508.1	[M+H]+	-	Syringetin 3-O-hexoside	Flavonol			31900	30300	35000	88800	77200	82800
Glm376	Positive	321.05	153.1	3.36	320.053	[M+H]+	C02906	Dihydromyricetin	Flavonol			374000	431000	426000	409000	259000	380000
Glm427	Positive	579.2	433.1	3.67	578.164	[M+H]+	C16981	Kaempferol 3,7-dirhamnoside (Kaempferitrin)	Flavonol			95700	91700	61700	91900	98500	94500
Glm443	Positive	611.2	303.7	3.73	610.2	[M+H]+	-	Quercetin 7-O-rutinoside	Flavonol			365000	309000	297000	258000	293000	251000
Glm461	Positive	479	317.3	3.84	478	[M+H]+	-	methylQuercetin O-hexoside	Flavonol			16500000	18500000	19900000	38200000	27000000	36300000
Glm465	Positive	479.2	317.8	3.86	478.2	[M+H]+	-	Isorhamnetin 5-O-hexoside	Flavonol			22500000	23000000	27400000	44800000	36800000	43700000
Glm480	Positive	435.085	303	3.91	434.085	[M+H]+	-	Quercetin 3-alpha-L-arabinofuranoside (Avicularin)	Flavonol			8070	9500	10800	5470	9590	9740
Glm488	Positive	301.1	259.1	3.96	300.1	[M+H]+	C10098	Kaempferide	Flavonol			23300	9	14600	38100	25200	9
Glm502	Positive	465	302.9	4.04	464.096	[M+H]+	-	Quercetin 4'-O-glucoside (Spiraeoside)	Flavonol			112000	135000	134000	91600	46600	81000
Glm534	Positive	433	287	4.29	432.106	[M+H]+	C16911	Kaempferol 3-O-rhamnoside (Kaempferin)	Flavonol			2010000	2090000	2180000	1930000	1520000	1770000
Glm577	Positive	627.1	465.2	4.66	626.1	[M+H]+	-	Quercetin-3,4'-O-di-beta-glucopyranoside	Flavonol			9	9	9	43500	38400	9
Glm587	Positive	433.106	287	4.76	432.106	[M+H]+	-	Kaempferol 7-O-rhamnoside	Flavonol			92200	100000	54600	62800	15200	30800
Glm640	Positive	317.058	317.2	5.64	316.058	[M+H]+	C10084	Isorhamnetin	Flavonol			9	9	1950	1750	1820	2450
Glm703	Positive	315.079	300	7.16	314.079	[M+H]+	-	Kumatakenin	Flavonol			3520	2140	2110	2330	1800	2850
Glm641	Positive	527.1	331.7	5.68	526.1	[M+H]+	-	Tricin 4'-O-β-guaiacylglycerol	Flavonolignan	1	0.0016	2960	3350	3330	1550	2170	9
Glm1042	Negative	341	179.1	2.62	342.132	[M-H]-	C00761	Coniferin	Hydroxycinnamoyl derivatives	27	0.0441	468000	398000	422000	429000	378000	447000
Glm1074	Negative	341	179.2	3.03	342	[M-H]-	-	Caffeic acid O-glucoside	Hydroxycinnamoyl derivatives			150000	134000	142000	192000	272000	245000
Glm1080	Negative	385.1	223.2	3.1	386.1	[M-H]-	-	1-O-beta-D-Glucopyranosyl sinapate	Hydroxycinnamoyl derivatives			309000	305000	308000	339000	343000	346000
Glm1081	Negative	179.042	135.1	3.14	180.042	[M-H]-	C01197	Caffeic acid	Hydroxycinnamoyl derivatives			48900	57800	52700	115000	118000	116000
Glm1093	Negative	197.053	122.9	3.27	198.053	[M-H]-	C10833	Syringic acid	Hydroxycinnamoyl derivatives			114000	97200	124000	146000	148000	119000
Glm1138	Negative	163.047	119	3.71	164.047	[M-H]-	C00811	p-Coumaric acid	Hydroxycinnamoyl derivatives			707000	605000	629000	843000	748000	736000
Glm1139	Negative	179.079	146.1	3.71	180.079	[M-H]-	C00590	Coniferyl alcohol	Hydroxycinnamoyl derivatives			4310	6270	5890	8430	7910	9240
Glm1143	Negative	209	179.1	3.73	210.089	[M-H]-	C02325	Sinapyl alcohol	Hydroxycinnamoyl derivatives			29000	26900	27700	23300	22400	18300
Glm1168	Negative	223.069	149.1	3.89	224.069	[M-H]-	C00482	Sinapic acid	Hydroxycinnamoyl derivatives			48500	35500	41300	39100	36100	36900
Glm1171	Negative	193.058	134.1	3.92	194.058	[M-H]-	C01494	Ferulic acid	Hydroxycinnamoyl derivatives			309000	291000	336000	315000	355000	332000
Glm1178	Negative	181.1	151.1	3.99	182.1	[M-H]-	-	Syringaldehyde	Hydroxycinnamoyl derivatives			2410	9380	5220	9	9	5310
Glm1222	Negative	207.1	177.1	4.43	208.074	[M-H]-	-	Sinapinaldehyde	Hydroxycinnamoyl derivatives			40300	37300	53200	59400	50500	51600
Glm1225	Negative	177.063	177.1	4.46	178.063	[M-H]-	C02666	Coniferylaldehyde	Hydroxycinnamoyl derivatives			93300	87800	96700	114000	102000	119000
Glm1241	Negative	591.1	367.4	4.79	592.1	[M-H]-	-	Disinapoyl hexoside	Hydroxycinnamoyl derivatives			18100	11400	17700	10600	11700	9620
Glm1266	Negative	357.142	136.1	5.18	358.142	[M-H]-	-	Pinoresinol	Hydroxycinnamoyl derivatives			108000	97100	109000	152000	153000	148000
Glm1267	Negative	147.052	61.8	5.22	148.052	[M-H]-	C00423	Cinnamic acid	Hydroxycinnamoyl derivatives			1830	2010	1320	3620	1380	2350
Glm1273	Negative	177	145.2	5.36	178	[M-H]-	-	4-Methoxycinnamic acid	Hydroxycinnamoyl derivatives			98100	90500	94600	97400	96100	96600
Glm1280	Negative	207.1	192.1	5.53	208.1	[M-H]-	-	3,4-Dimethoxycinnamic acid	Hydroxycinnamoyl derivatives			91700	75400	80800	66400	75000	75000
Glm334	Positive	195.1	177.5	3.08	194.1	[M+H]+	-	Hydroxy-methoxycinnamate	Hydroxycinnamoyl derivatives			193000	199000	206000	206000	159000	192000
Glm339	Positive	207.1	147.4	3.1	206.1	[M+H]+	-	6-Hydroxymethylherniarin	Hydroxycinnamoyl derivatives			106000	106000	88400	90000	63600	80300
Glm351	Positive	169.042	111	3.19	168.042	[M+H]+	C06672	Vanillic acid	Hydroxycinnamoyl derivatives			124000	133000	110000	97200	80900	95500
Glm362	Positive	183.058	137.1	3.28	182.058	[M+H]+	C05582	Homovanillic acid	Hydroxycinnamoyl derivatives			53300	49500	62500	67800	43900	50200
Glm407	Positive	167.063	149.1	3.57	166.063	[M+H]+	C01744	3-(4-Hydroxyphenyl)propionic acid	Hydroxycinnamoyl derivatives			416000	281000	318000	330000	226000	243000
Glm493	Positive	195.058	149.1	4.01	194.058	[M+H]+	-	3-Hydroxy-4-methoxycinnamic acid	Hydroxycinnamoyl derivatives			93500	88800	73400	92900	87700	81500
Glm508	Positive	153.047	135.1	4.08	152.047	[M+H]+	-	2-Methoxybenzoic acid	Hydroxycinnamoyl derivatives			2550	1940	2260	6320	3390	4440
Glm529	Positive	149.1	131	4.25	148.052	[M+H]+	-	p-Coumaraldehyde	Hydroxycinnamoyl derivatives			16700	12900	10000	13800	9460	14400
Glm651	Positive	165.1	95.5	5.88	164.1	[M+H]+	C10945	Caffeic aldehyde	Hydroxycinnamoyl derivatives			27900	23500	23600	22800	18000	21100
Glm1190	Negative	160.05	116	4.07	161.048	[M-H]-	-	Indole-5-carboxylic acid	Indole derivatives	9	0.0147	24800	28800	31200	22900	21700	24100
Glm1215	Negative	144.1	126.1	4.36	145.053	[M-H]-	C08493	Indole-3-carboxaldehyde	Indole derivatives			5960	4730	5800	4530	1360	3670
Glm235	Positive	206.1	147.5	2.39	205.1	[M+H]+	C05660	Methoxyindoleacetic acid	Indole derivatives			2180000	1870000	1790000	820000	689000	807000
Glm236	Positive	157	130.4	2.39	156	[M+H]+	C02938	3-Indoleacetonitrile	Indole derivatives			96000	86300	99600	55900	79300	63200
Glm241	Positive	118	58.2	2.41	117	[M+H]+	C00463	Indole	Indole derivatives			212000	173000	162000	80700	120000	87900
Glm310	Positive	178.08	160.1	2.87	177.079	[M+H]+	-	5-Hydroxytryptophol	Indole derivatives			78300	96800	81900	33700	22900	31000
Glm318	Positive	192.06	114.9	2.95	191.058	[M+H]+	C05635	5-Hydroxyindole-3-acetic acid	Indole derivatives			15500	9150	13200	8390	8980	11000
Glm524	Positive	133.1	105	4.2	132.1	[M+H]+	-	4-Aminoindole	Indole derivatives			78500	62400	68600	75700	83300	68800
Glm531	Positive	176.1	133.5	4.26	175.1	[M+H]+	-	1-Methoxyindole-3-carbaldehyde	Indole derivatives			6650	8260	1970	5800	5080	6950
Glm1104	Negative	445	282.1	3.42	446.121	[M-H]-	C16195	Glycitin	Isoflavone	15	0.0245	75300	74000	79400	44700	46000	43700
Glm1212	Negative	269	241.1	4.32	270.053	[M-H]-	C14314	6-Hydroxydaidzein	Isoflavone			30400	35400	44900	10800	20100	13100
Glm1217	Negative	269	225	4.37	270.053	[M-H]-	C02495	2'-Hydroxydaidzein	Isoflavone			444000	522000	571000	268000	228000	273000
Glm1242	Negative	285	217.1	4.79	286.048	[M-H]-	C12134	2'-Hydroxygenistein	Isoflavone			15800	20100	29100	21400	17600	19500
Glm1243	Negative	285.048	257.1	4.83	286.048	[M-H]-	C10510	Orobol (5,7,3',4'-tetrahydroxyisoflavone)	Isoflavone			7110	14600	14000	12700	7240	11700
Glm1249	Negative	283	268.1	4.89	284.069	[M-H]-	C14536	Glycitein	Isoflavone			31300	30200	33300	11100	10100	12600
Glm1258	Negative	283	268.2	5.01	284.069	[M-H]-	C01562	Calycosin	Isoflavone			200000	250000	283000	171000	139000	142000
Glm1262	Negative	445.12	283.1	5.1	446.121	[M-H]-	C05376	Sissotrin	Isoflavone			7120	8170	6450	5970	3610	4270
Glm1309	Negative	267.074	252.1	6.1	268.074	[M-H]-	C00858	Formononetin (4'-O-methyldaidzein)	Isoflavone			127000	106000	109000	57600	97300	78800
Glm1326	Negative	283	268.1	6.95	284.069	[M-H]-	C10521	Prunetin	Isoflavone			1980	2490	2470	1150	1730	2180
Glm372	Positive	417.111	255.1	3.34	416.111	[M+H]+	C10216	Daidzein 7-O-glucoside (Daidzin)	Isoflavone			15700000	13600000	12300000	9700000	12100000	10200000
Glm462	Positive	433	270.9	3.84	432.106	[M+H]+	C09126	Genistein 7-O-Glucoside (Genistin)	Isoflavone			40900000	42500000	41200000	36200000	31000000	36300000
Glm564	Positive	431.13	267.7	4.54	430.126	[M+H]+	C10509	Formononetin 7-O-glucoside (Ononin)	Isoflavone			848000	898000	909000	535000	397000	499000
Glm584	Positive	255.058	199.1	4.75	254.058	[M+H]+	C10208	Daidzein	Isoflavone			3810000	3390000	3270000	1640000	1520000	1380000
Glm626	Positive	271.053	215.1	5.45	270.053	[M+H]+	C06563	Genistein (4',5,7-Trihydroxyisoflavone)	Isoflavone			119000	109000	133000	65500	43700	49100
Glm1317	Negative	239	223	6.55	240.245	[M-H]-	C00517	Palmitaldehyde	Lipids_Fatty acids	19	0.031	7790000	4400000	3550000	4090000	5780000	4900000
Glm1334	Negative	309.1	291.4	7.39	310.1	[M-H]-	-	9-HpOTrE	Lipids_Fatty acids			469000	405000	435000	706000	700000	767000
Glm1337	Negative	293	193.2	7.66	294	[M-H]-	-	13-HOTrE(r)	Lipids_Fatty acids			5770	6310	5350	8750	11700	10700
Glm1339	Negative	311.1	293.4	7.71	312.1	[M-H]-	C04717	13-HPODE	Lipids_Fatty acids			106000	110000	121000	164000	142000	186000
Glm1340	Negative	309	291.5	7.98	310	[M-H]-	-	13-HpOTrE(r)	Lipids_Fatty acids			73700	58100	77800	121000	110000	119000
Glm1343	Negative	293	275.4	8.29	294	[M-H]-	-	9-HOTrE	Lipids_Fatty acids			1580000	1410000	1610000	2280000	2270000	2330000
Glm1348	Negative	295	183.3	8.82	296	[M-H]-	-	9,10-EODE	Lipids_Fatty acids			4110000	3630000	3860000	6250000	5720000	5980000
Glm1350	Negative	293.2	249.9	9.03	294.2	[M-H]-	-	9-KODE	Lipids_Fatty acids			543000	479000	529000	518000	508000	507000
Glm1351	Negative	199	181.3	9.52	200	[M-H]-	C02679	Lauric acid (C12:0)	Lipids_Fatty acids			15400	14100	12700	14100	13900	13700
Glm1353	Negative	295	277.5	9.61	296	[M-H]-	-	12,13-EODE	Lipids_Fatty acids			51100	42100	55100	55500	43400	66000
Glm561	Positive	213.3	97.3	4.52	212.3	[M+H]+	-	delta-Tridecalactone	Lipids_Fatty acids			13400	10300	8880	7950	5590	3670
Glm680	Positive	291	273.9	6.55	290	[M+H]+	-	4-oxo-9Z,11Z,13E,15E-octadecatetraenoic acid	Lipids_Fatty acids			20200	20500	32400	24700	16600	19700
Glm683	Positive	318.3	300.9	6.63	317.3	[M+H]+	C12144	4-Hydroxysphinganine	Lipids_Fatty acids			422000	539000	595000	359000	281000	372000
Glm725	Positive	277.2	137.5	7.94	276.2	[M+H]+	-	Octadecadien-6-ynoic acid	Lipids_Fatty acids			1790000	1510000	1650000	1860000	1530000	1890000
Glm740	Positive	277.216	157.4	8.45	276.216	[M+H]+	-	14,15-Dehydrocrepenynic acid	Lipids_Fatty acids			2640000	4290000	2090000	3240000	2900000	6640000
Glm752	Positive	279.3	201.5	8.81	278.3	[M+H]+	C08364	Punicic acid	Lipids_Fatty acids			4020000	3190000	3100000	5080000	4150000	4530000
Glm760	Positive	295.2	179.5	9.17	294.2	[M+H]+	-	9-Hydroxy-(10E,12Z,15Z)-octadecatrienoic acid	Lipids_Fatty acids			5100000	4450000	4610000	6060000	5060000	5550000
Glm763	Positive	279.2	149.4	9.55	278.2	[M+H]+	-	Octadeca-11E,13E,15Z-trienoic acid	Lipids_Fatty acids			7820000	6580000	6440000	6510000	5660000	6410000
Glm773	Positive	279.2	201.5	10.47	278.2	[M+H]+	C06427	α-Linolenic acid	Lipids_Fatty acids			11000000	9490000	9320000	11800000	8580000	10800000
Glm677	Positive	351	259.8	6.49	350	[M+H]+	-	MAG (18:4) isomer1	Lipids_Glycerolipids	15	0.0245	579000	453000	516000	536000	620000	552000
Glm711	Positive	696.4	696.2	7.41	695.4	[M+H]+	-	DGMG (18:2) isomer2	Lipids_Glycerolipids			116000	153000	107000	146000	120000	95500
Glm712	Positive	353.3	261.8	7.41	352.3	[M+H]+	-	MAG (18:3) isomer5	Lipids_Glycerolipids			12700000	12800000	12800000	10200000	9890000	8720000
Glm713	Positive	694.1	335.8	7.41	693.1	[M+H]+	-	DGMG (18:1)	Lipids_Glycerolipids			915000	795000	896000	693000	533000	687000
Glm721	Positive	351	259.9	7.64	350	[M+H]+	-	MAG (18:4) isomer3	Lipids_Glycerolipids			276000	261000	240000	269000	267000	255000
Glm724	Positive	696.4	337.8	7.92	695.4	[M+H]+	-	DGMG (18:2) isomer1	Lipids_Glycerolipids			190000	152000	151000	142000	129000	141000
Glm729	Positive	696.4	696.3	8.12	695.4	[M+H]+	-	DGMG (18:2) isomer3	Lipids_Glycerolipids			149000	173000	148000	120000	131000	129000
Glm731	Positive	353.1	261.8	8.16	352.1	[M+H]+	-	MAG (18:3) isomer2	Lipids_Glycerolipids			219000	193000	177000	170000	182000	180000
Glm735	Positive	355.1	263.8	8.27	354.1	[M+H]+	-	MAG (18:2) isomer1	Lipids_Glycerolipids			16200	18500	18000	16200	14000	14200
Glm739	Positive	353.3	335.8	8.43	352.3	[M+H]+	-	MAG (18:3) isomer3	Lipids_Glycerolipids			13700000	10600000	10400000	8620000	10900000	8600000
Glm744	Positive	357.2	339.9	8.57	356.2	[M+H]+	-	MAG (18:1) isomer1	Lipids_Glycerolipids			833000	753000	607000	656000	489000	452000
Glm751	Positive	357.2	339.9	8.79	356.2	[M+H]+	-	MAG (18:1) isomer2	Lipids_Glycerolipids			708000	633000	489000	596000	473000	400000
Glm767	Positive	353.1	173.7	9.77	352.1	[M+H]+	-	MAG (18:3) isomer4	Lipids_Glycerolipids			79800	57500	51400	81200	87900	74400
Glm769	Positive	353.2	261.8	9.91	352.2	[M+H]+	-	MAG (18:3) isomer1	Lipids_Glycerolipids			3380000	2030000	1940000	2830000	2620000	2290000
Glm772	Positive	355.1	337.9	10.36	354.1	[M+H]+	-	MAG (18:2)	Lipids_Glycerolipids			895000	716000	638000	805000	941000	726000
Glm1333	Negative	424.2	285.8	7.37	425.2	[M-H]-	-	LysoPE 14:0 (2n isomer)	Lipids_Glycerophospholipids	24	0.0392	10900	12700	20600	16300	13900	15900
Glm1344	Negative	452.3	255.3	8.4	453.3	[M-H]-	-	LysoPE 16:0 (2n isomer)	Lipids_Glycerophospholipids			3570000	4500000	8340000	6800000	4970000	5490000
Glm1345	Negative	452	255.3	8.57	453	[M-H]-	-	LysoPE 16:0	Lipids_Glycerophospholipids			2800000	3530000	6660000	5450000	4020000	4230000
Glm1349	Negative	478.1	281.4	8.87	479.1	[M-H]-	-	LysoPE 18:1	Lipids_Glycerophospholipids			28800	22400	39800	39900	35300	43700
Glm681	Positive	440.1	422.7	6.58	439.1	[M+H]+	-	LysoPC 12:1	Lipids_Glycerophospholipids			490	1630	3500	2290	946	955
Glm705	Positive	492.3	184.5	7.17	491.3	[M+H]+	-	LysoPC 16:2 (2n isomer)	Lipids_Glycerophospholipids			11100	7410	15600	7000	6540	10400
Glm714	Positive	468.3	450.5	7.43	467.3	[M+H]+	-	LysoPC 14:0 (2n isomer)	Lipids_Glycerophospholipids			105000	89400	110000	141000	89100	95000
Glm716	Positive	426.3	285.8	7.51	425.3	[M+H]+	-	LysoPE 14:0	Lipids_Glycerophospholipids			9150	14800	15000	12300	9060	9150
Glm718	Positive	518.2	500.3	7.54	517.2	[M+H]+	-	LysoPC 18:3 (2n isomer)	Lipids_Glycerophospholipids			3630000	2890000	3270000	4050000	3680000	2730000
Glm719	Positive	480.1	184.5	7.54	479.1	[M+H]+	-	LysoPC 15:1	Lipids_Glycerophospholipids			11100	8330	7930	9340	7560	6180
Glm720	Positive	468.1	450.5	7.57	467.1	[M+H]+	-	LysoPC 14:0	Lipids_Glycerophospholipids			45400	41100	49100	51300	35800	38200
Glm723	Positive	494.3	184.6	7.71	493.3	[M+H]+	-	LysoPC 16:1 (2n isomer)	Lipids_Glycerophospholipids			23600	21100	22200	20900	18900	15700
Glm726	Positive	520	125	8.08	519	[M+H]+	-	LysoPC 18:2 (2n isomer)	Lipids_Glycerophospholipids			428000	353000	364000	333000	362000	251000
Glm728	Positive	482.3	184.5	8.1	481.3	[M+H]+	-	LysoPC 15:0	Lipids_Glycerophospholipids			63100	77100	67800	54200	37000	36200
Glm732	Positive	478.6	337.9	8.2	477.6	[M+H]+	-	LysoPE 18:2 (2n isomer)	Lipids_Glycerophospholipids			24500	26000	26800	26600	20500	19700
Glm736	Positive	520.3	502.3	8.27	519.3	[M+H]+	-	LysoPC 18:2	Lipids_Glycerophospholipids			91800	78600	118000	115000	97600	76600
Glm742	Positive	496.33	478.3	8.49	495.33	[M+H]+	-	LysoPC 16:0 (2n isomer)	Lipids_Glycerophospholipids			3960000	5380000	6010000	5010000	4140000	4720000
Glm746	Positive	518.3	459.6	8.65	517.3	[M+H]+	-	LysoPC 18:3	Lipids_Glycerophospholipids			997000	1080000	1260000	1320000	995000	935000
Glm747	Positive	496.3	478.3	8.65	495.3	[M+H]+	-	LysoPC 16:0	Lipids_Glycerophospholipids			6010000	7260000	7930000	7400000	5550000	5780000
Glm748	Positive	480.5	339.9	8.69	479.5	[M+H]+	-	LysoPE 18:1 (2n isomer)	Lipids_Glycerophospholipids			27500	28500	37500	34000	22300	18800
Glm750	Positive	522.4	184.5	8.76	521.4	[M+H]+	-	LysoPC 18:1 (2n isomer)	Lipids_Glycerophospholipids			316000	228000	288000	289000	299000	257000
Glm762	Positive	510.1	510.4	9.22	509.1	[M+H]+	-	LysoPC 17:0	Lipids_Glycerophospholipids			17600	23500	31000	22100	19300	17100
Glm765	Positive	524.36	507.4	9.57	523.36	[M+H]+	-	LysoPC 18:0	Lipids_Glycerophospholipids			2050000	2880000	3720000	2580000	2130000	2090000
Glm766	Positive	482.1	341.9	9.69	481.1	[M+H]+	-	LysoPE 18:0	Lipids_Glycerophospholipids			14800	19000	28100	19900	13700	15600
Glm189	Positive	286	124.3	1.9	285	[M+H]+	-	Nicotinic acid-hexoside	Nicotinic acid derivatives	4	0.0065	59200	70500	68100	84100	50700	79400
Glm69	Positive	256.2	124	0.8	255.2	[M+H]+	C05841	Nicotinate ribonucleoside	Nicotinic acid derivatives			1230000	1040000	1050000	973000	1190000	845000
Glm885	Negative	122	77.9	1.19	123	[M-H]-	C00253	Nicotinic acid	Nicotinic acid derivatives			246000	215000	252000	296000	312000	265000
Glm941	Negative	138	94	1.43	139	[M-H]-	C01020	6-hydroxynicotinic acid	Nicotinic acid derivatives			33700	38000	35700	44900	35800	59800
Glm101	Positive	228	112	1.17	227.091	[M+H]+	C00881	Deoxycytidine	Nucleotide and its derivates	45	0.0735	114000	91900	98600	83100	121000	81500
Glm103	Positive	348.2	136.4	1.18	347.2	[M+H]+	C00020	Adenosine 5'-monophosphate	Nucleotide and its derivates			8570	10800	12700	22300	14100	18000
Glm1047	Negative	784.2	437.2	2.69	785.157	[M-H]-	C00016	Flavin adenine dinucleotide (FAD)	Nucleotide and its derivates			24100	36000	37700	53200	40800	38400
Glm1050	Negative	296	134	2.76	297.09	[M-H]-	C00170	5'-Deoxy-5'-(methylthio)adenosine	Nucleotide and its derivates			13900	14300	15500	19100	20900	26700
Glm128	Positive	126.1	126.1	1.22	125.059	[M+H]+	C02376	5-Methylcytosine	Nucleotide and its derivates			7580	6440	4390	4900	7650	4730
Glm143	Positive	332	136.1	1.27	331.068	[M+H]+	C00360	2'-Deoxyadenosine-5'-monophosphate	Nucleotide and its derivates			183000	190000	261000	152000	140000	180000
Glm155	Positive	269.08	137.1	1.41	268.081	[M+H]+	-	Hypoxanthine-9-β-D-arabinofuranoside	Nucleotide and its derivates			385000	295000	277000	289000	300000	258000
Glm164	Positive	127	110	1.48	126.043	[M+H]+	C00178	Thymine	Nucleotide and its derivates			15700	10300	12300	14900	23700	12600
Glm165	Positive	300.1	168.1	1.48	299.087	[M+H]+	-	8-Hydroxyguanosine	Nucleotide and its derivates			9150	25000	28800	13300	9270	24700
Glm179	Positive	346.2	152	1.68	345.047	[M+H]+	C00942	Guanosine 3',5'-cyclic monophosphate	Nucleotide and its derivates			5200	4430	6480	10000	10600	8190
Glm180	Positive	268.097	151.7	1.73	267.097	[M+H]+	C00330	Deoxyguanosine	Nucleotide and its derivates			1160000	965000	983000	839000	730000	681000
Glm195	Positive	167.1	121	1.95	166.1	[M+H]+	C16614	6-Methylmercaptopurine	Nucleotide and its derivates			16100000	14100000	13500000	6050000	7180000	6300000
Glm198	Positive	252	136.1	1.96	251.102	[M+H]+	C00559	Deoxyadenosine	Nucleotide and its derivates			1160000	961000	972000	1530000	1850000	1470000
Glm202	Positive	243.09	127.1	2.01	242.09	[M+H]+	C00214	Thymidine	Nucleotide and its derivates			49900	50600	33100	31800	40000	33600
Glm208	Positive	384.115	252.2	2.13	383.115	[M+H]+	-	Succinyladenosine	Nucleotide and its derivates			3650000	3020000	2730000	1860000	3600000	2050000
Glm219	Positive	312	180.1	2.23	311.123	[M+H]+	-	2-(dimethylamino)guanosine	Nucleotide and its derivates			217000	272000	261000	91500	57500	104000
Glm227	Positive	282.1	150.1	2.31	281.112	[M+H]+	C02494	1-Methyladenosine	Nucleotide and its derivates			45300	45700	46700	52900	39100	47000
Glm27	Positive	74	56.9	0.71	73.0971	[M+H]+	-	1-methylguanidine	Nucleotide and its derivates			37300	39300	38600	20600	27600	21400
Glm28	Positive	333.052	137	0.72	332.052	[M+H]+	C06196	2'-Deoxyinosine-5'-monophosphate	Nucleotide and its derivates			98800	88600	66300	116000	129000	126000
Glm29	Positive	112	95	0.73	111.043	[M+H]+	C00380	Cytosine	Nucleotide and its derivates			65100	95700	69100	51000	86600	63600
Glm50	Positive	152.1	135.1	0.77	151.049	[M+H]+	-	2-Hydroxy-6-aminopurine	Nucleotide and its derivates			174000	154000	138000	113000	203000	113000
Glm67	Positive	335.1	122.8	0.79	334.057	[M+H]+	C00455	β-Nicotinamide mononucleotide	Nucleotide and its derivates			1980	2130	5790	2690	2860	3820
Glm71	Positive	269.1	137	0.8	268.081	[M+H]+	C00294	Inosine	Nucleotide and its derivates			17200	12700	24200	8610	16100	11600
Glm73	Positive	244.086	111.4	0.8	243.086	[M+H]+	C00475	Cytidine	Nucleotide and its derivates			1150000	982000	773000	779000	1040000	719000
Glm83	Positive	366.2	203.5	0.82	365.2	[M+H]+	-	iP7G	Nucleotide and its derivates			3210	4350	6460	3330	6780	3780
Glm85	Positive	324	112	0.82	323.052	[M+H]+	C00055	Cytidine 5'-monophosphate (Cytidylic acid)	Nucleotide and its derivates			9770	9180	16700	8870	3500	9280
Glm857	Negative	346.1	211.1	0.86	347.1	[M-H]-	C01367	Adenosine 3'-monophosphate	Nucleotide and its derivates			10300	11900	17400	20300	17300	22500
Glm874	Negative	565.1	323.3	1.18	566.1	[M-H]-	C00029	Uridine 5'-diphospho-D-glucose	Nucleotide and its derivates			6220	5100	5150	9090	12500	8370
Glm875	Negative	362.1	211.1	1.18	363.1	[M-H]-	C00144	Guanosine 5'-monophosphate	Nucleotide and its derivates			20700	18800	25200	16600	21100	18100
Glm877	Negative	150	132.9	1.18	151.049	[M-H]-	C00242	Guanine	Nucleotide and its derivates			30600	42200	46600	39200	35500	46400
Glm880	Negative	362	78.9	1.18	363.058	[M-H]-	-	Guanosine monophosphate	Nucleotide and its derivates			12100	14300	18500	7030	6590	6210
Glm884	Negative	111.027	111	1.19	112.027	[M-H]-	C00106	Uracil	Nucleotide and its derivates			26400	14900	25900	17600	18400	28100
Glm889	Negative	135	92	1.2	136.038	[M-H]-	C00262	Hypoxanthine	Nucleotide and its derivates			3340	3660	4940	2760	2990	2660
Glm892	Negative	243	153.1	1.2	244.07	[M-H]-	C02067	β-Pseudouridine	Nucleotide and its derivates			302000	303000	317000	283000	284000	252000
Glm896	Negative	134.1	134.1	1.21	135.055	[M-H]-	C00147	Adenine	Nucleotide and its derivates			267000	289000	313000	315000	271000	276000
Glm900	Negative	151.033	108	1.22	152.033	[M-H]-	C00385	Xanthine	Nucleotide and its derivates			40200	52000	50400	29900	36800	40000
Glm913	Negative	213	78.9	1.23	214.016	[M-H]-	-	Deoxyribose 5-phosphate	Nucleotide and its derivates			21900	30300	34900	47500	35800	33600
Glm914	Negative	323	78.8	1.23	324.036	[M-H]-	C00105	Uridine 5'-monophosphate	Nucleotide and its derivates			26000	20300	33500	20800	24400	14100
Glm940	Negative	243.1	110	1.42	244.07	[M-H]-	C00299	Uridine	Nucleotide and its derivates			1900000	1960000	2080000	2160000	1880000	1810000
Glm942	Negative	282.092	150.1	1.44	283.092	[M-H]-	C00387	Guanosine	Nucleotide and its derivates			1340000	1450000	1550000	1490000	1410000	1310000
Glm96	Positive	298.1	166.5	1.17	297.1	[M+H]+	-	N2-methylguanosine	Nucleotide and its derivates			118000	146000	126000	105000	52200	79200
Glm961	Negative	283	151.1	1.77	284.076	[M-H]-	C01762	Xanthosine	Nucleotide and its derivates			962000	812000	694000	427000	555000	673000
Glm962	Negative	257.085	125.1	1.8	258.085	[M-H]-	-	5-Methyluridine	Nucleotide and its derivates			9170	6810	4260	13900	13500	10800
Glm983	Negative	266	134.2	1.97	267	[M-H]-	C00212	Adenosine	Nucleotide and its derivates			50300	40800	29900	46600	64100	65000
Glm994	Negative	382	134.1	2.17	383.108	[M-H]-	-	N6-Succinyl Adenosine	Nucleotide and its derivates			499000	449000	434000	354000	393000	395000
Glm1024	Negative	145.058	80.9	2.43	146.058	[M-H]-	C06104??	Adipic acid	Organic acids	58	0.0948	1380000	1250000	1220000	1290000	1340000	1300000
Glm1028	Negative	131.08	70.8	2.48	132.079	[M-H]-	-	5-hydroxyhexanoic acid	Organic acids			11400	11000	12100	18600	12000	12200
Glm1037	Negative	145.06	101.1	2.58	146.058	[M-H]-	-	2-Methylglutaric acid	Organic acids			1040000	903000	863000	955000	993000	955000
Glm1049	Negative	175.1	131.3	2.73	176.1	[M-H]-	C02504	2-Isopropylmalate	Organic acids			1480000	1390000	1390000	472000	429000	440000
Glm1063	Negative	165.027	121.1	2.91	166.027	[M-H]-	C06337	Terephthalic acid	Organic acids			4250000	4040000	4010000	4220000	3730000	3720000
Glm1064	Negative	151	105	2.91	152.047	[M-H]-	C01984	Mandelic acid	Organic acids			7390	6980	5820	12500	8800	9850
Glm1067	Negative	165.027	76.9	2.97	166.027	[M-H]-	C01606	Phthalic acid	Organic acids			546000	500000	515000	547000	478000	491000
Glm1069	Negative	137.03	92.5	2.98	138.032	[M-H]-	C00156	4-Hydroxybenzoic acid	Organic acids			1090000	1140000	1370000	1100000	1140000	1170000
Glm1091	Negative	151	107.1	3.24	152.047	[M-H]-	C00642	p–Hydroxyphenyl acetic acid	Organic acids			7920	9260	10900	19500	17100	17000
Glm1108	Negative	131.079	85	3.44	132.079	[M-H]-	-	2-Hydroxyisocaproic acid	Organic acids			12100	17100	20400	25200	23700	23800
Glm1110	Negative	131.08	68.9	3.45	132.079	[M-H]-	-	(S)-(-)-2-Hydroxyisocaproic acid	Organic acids			116000	122000	109000	162000	145000	175000
Glm1140	Negative	173.1	83	3.71	174.089	[M-H]-	C08278	Suberic acid	Organic acids			18400	18700	19200	16100	10900	11400
Glm1147	Negative	164.04	92	3.76	165.043	[M-H]-	-	2-(Formylamino)benzoic acid	Organic acids			71800	80500	69700	92900	87200	102000
Glm1208	Negative	187.105	125.1	4.27	188.105	[M-H]-	C08261	Azelaic Acid	Organic acids			1970000	1830000	1900000	2110000	2050000	2070000
Glm1245	Negative	201.121	139.1	4.84	202.12	[M-H]-	C08277	Sebacate	Organic acids			1990	1010	1350	468	961	677
Glm125	Positive	124.03	77.8	1.21	123.032	[M+H]+	C10164	2-Picolinic acid	Organic acids			58400	42400	53200	60900	103000	73100
Glm1302	Negative	205.04	127.1	5.91	206.044	[M-H]-	C00725	(R)-lipoic acid	Organic acids			1300	872	1070	1530	1530	1460
Glm1305	Negative	229.152	167.2	5.95	230.152	[M-H]-	C02678	Dodecanedioic aicd	Organic acids			3110	2950	2970	4080	4740	3570
Glm14	Positive	241	170.1	0.66	240.122	[M+H]+	-	(S)-2-(4-Aminobutanamido)-3-(1-methyl-1H-imidazol-5-yl)propanoic acid	Organic acids			17500	18400	12800	15300	18700	15300
Glm140	Positive	117.011	98.9	1.26	116.011	[M+H]+	C01384	Maleic acid	Organic acids			177000	204000	187000	339000	327000	538000
Glm209	Positive	206.1	132.4	2.15	205.1	[M+H]+	C02470	Xanthurenic acid	Organic acids			14700	19800	13200	13700	13500	17700
Glm218	Positive	477.2	258.1	2.23	476.168	[M+H]+	C12276	D-Pantothenic dcid	Organic acids			35500	33000	38100	26000	19100	25600
Glm23	Positive	104.06	87	0.69	103.063	[M+H]+	C00334	γ-aminobutyric acid	Organic acids			436000	396000	417000	421000	396000	480000
Glm275	Positive	190.043	144	2.62	189.043	[M+H]+	C01717	Kynurenic acid	Organic acids			2240000	1960000	1940000	1830000	1520000	1800000
Glm32	Positive	132.1	86.2	0.75	131.1	[M+H]+	C00430	5-Aminolevulinate	Organic acids			7540000	7240000	5400000	5360000	10700000	5810000
Glm321	Positive	160.126	114.1	2.97	159.126	[M+H]+	-	Dl-2-Aminooctanoic acid	Organic acids			12100	16500	13800	8110	5780	13600
Glm532	Positive	189.105	97	4.27	188.105	[M+H]+	C08261	Azelaic acid	Organic acids			75100	63800	66200	65900	67300	68400
Glm568	Positive	183.058	137.1	4.57	182.058	[M+H]+	-	Ethyl 3,4-Dihydroxybenzoate (Ethyl protocatechuate)	Organic acids			15100	8190	9650	14200	16200	11100
Glm771	Positive	556.28	371.2	10.06	555.284	[M+H]+	C05122	Taurocholic acid	Organic acids			9650	8620	7020	7740	10100	7990
Glm789	Negative	197	135.1	0.74	198	[M-H]-	C05584	4-Hydroxy-3-methoxymandelate	Organic acids			11900	13800	10800	9690	10300	6660
Glm795	Negative	124	79.7	0.75	125.015	[M-H]-	C00245	2-Aminoethanesulfonic acid	Organic acids			2910	1130	9	9	1120	476
Glm800	Negative	173.016	137	0.75	174.016	[M-H]-	C00417	Cis-Aconitic acid	Organic acids			22300	33500	32300	34100	23000	28900
Glm810	Negative	145.06	74	0.77	146.06	[M-H]-	-	Methylglutaric acid	Organic acids			9950	7770	3460	9480	7530	13600
Glm821	Negative	130.07	88	0.77	131.07	[M-H]-	C00300	Creatine	Organic acids			309000	255000	287000	235000	302000	283000
Glm84	Positive	146.085	85.9	0.82	145.085	[M+H]+	C01035	4-Guanidinobutyric acid	Organic acids			565000	497000	492000	335000	639000	366000
Glm843	Negative	191	131	0.81	192.027	[M-H]-	C00158	Citric acid	Organic acids			59600000	58000000	55000000	54200000	54300000	57200000
Glm862	Negative	147	85	1	148	[M-H]-	C00815	Citramalate	Organic acids			524000	551000	593000	579000	527000	534000
Glm864	Negative	173.053	92.9	1.05	174.053	[M-H]-	C00493	Shikimic acid	Organic acids			50500	59200	33800	42800	48200	55100
Glm881	Negative	165.05	74.9	1.18	166.048	[M-H]-	-	D-Xylonic acid	Organic acids			414000	462000	456000	554000	438000	479000
Glm887	Negative	89	68.9	1.19	90.032	[M-H]-	C01013	3-Hydroxypropanoic acid	Organic acids			6730	6050	8160	2910	6720	5390
Glm9	Positive	175	98.9	0.61	174.016	[M+H]+	-	trans-Citridic acid	Organic acids			178000	249000	294000	185000	204000	162000
Glm904	Negative	145	80.8	1.22	146.022	[M-H]-	-	A-Ketoglutaric acid	Organic acids			3940000	3520000	3020000	3030000	3270000	2950000
Glm907	Negative	118	73.9	1.22	119.022	[M-H]-	C00872	Aminomalonic acid	Organic acids			1140000	1020000	1270000	1650000	1410000	1390000
Glm910	Negative	149	72.8	1.23	150.016	[M-H]-	-	L-(+)-Tartaric acid	Organic acids			418000	435000	459000	498000	454000	414000
Glm911	Negative	133	70.8	1.23	134.022	[M-H]-	C00497	L(-)-Malic acid	Organic acids			33300000	35600000	36100000	39700000	37600000	39200000
Glm918	Negative	105	87.8	1.24	106.027	[M-H]-	-	DL-Glyceric acid	Organic acids			5190	2400	5540	6030	10900	9030
Glm920	Negative	115	97.9	1.24	116.011	[M-H]-	C00122	Fumaric acid	Organic acids			2600000	2860000	2830000	2830000	3450000	3410000
Glm929	Negative	117.03	99.9	1.31	118.027	[M-H]-	C00042	Succinic acid	Organic acids			28000000	26600000	25900000	39100000	39300000	39100000
Glm93	Positive	132.095	76.9	0.93	131.095	[M+H]+	C02378	6-Aminocaproic acid	Organic acids			1590000	1380000	1460000	1150000	1940000	1240000
Glm933	Negative	159.1	58.8	1.38	160.037	[M-H]-	C00322	Oxoadipic acid	Organic acids			2880000	2880000	3010000	2720000	2540000	2670000
Glm936	Negative	103.047	103	1.39	104.047	[M-H]-	-	3-Hydroxybutyrate	Organic acids			24600000	25000000	25000000	28700000	27600000	27400000
Glm948	Negative	117.02	100	1.55	118.027	[M-H]-	C02170	Methylmalonic acid	Organic acids			32200000	33800000	33800000	49900000	47300000	49600000
Glm958	Negative	153	78.9	1.72	154	[M-H]-	C06608	Diethyl phosphate	Organic acids			133000	113000	91100	86100	96800	69400
Glm970	Negative	131.042	86.9	1.89	132.042	[M-H]-	C00489	Glutaric acid	Organic acids			2600000	2020000	2820000	2900000	3160000	3430000
Glm972	Negative	115.047	97.9	1.91	116.047	[M-H]-	-	4-Oxopentanoate	Organic acids			26000	29000	24400	33400	35100	30900
Glm988	Negative	131.04	86.9	2.02	132.042	[M-H]-	-	ethylmalonate	Organic acids			38900	25300	22300	28800	20200	31000
Glm989	Negative	117.1	99.9	2.06	118.063	[M-H]-	-	3-Hydroxy-3-methyl butyric acid	Organic acids			296000	265000	239000	288000	293000	331000
Glm992	Negative	131.042	86.9	2.15	132.042	[M-H]-	-	2-Methylsuccinic acid	Organic acids			4850000	4120000	4070000	4440000	4730000	4790000
Glm10	Positive	140	98.9	0.63	139.027	[M+H]+	C00870	4-Nitrophenol	Others	29	0.0474	8800000	16700000	18900000	12800000	17000000	12100000
Glm1145	Negative	301	58.8	3.75	302.006	[M-H]-	C10788	Ellagic acid	Others			9120	12100	11000	6450	6290	5670
Glm1226	Negative	405.13	242.2	4.48	406.13	[M-H]-	-	E-3,4,5'-Trihydroxy-3'-glucopyranosylstilbene	Others			12200	11900	8810	12400	14600	10600
Glm13	Positive	169.09	134.1	0.66	168.09	[M+H]+	C00534	4-(Aminomethyl)-5-(hydroxymethyl)-2-methylpyridin-3-ol	Others			53200	46200	32000	32100	42300	42600
Glm145	Positive	138.091	77.2	1.28	137.091	[M+H]+	-	Hydroxyphenethylamine	Others			40600	51000	54700	55500	87500	64000
Glm151	Positive	137	110	1.37	136.039	[M+H]+	-	Allopurinol	Others			12100	17000	16600	14800	23800	9960
Glm185	Positive	136.1	119.3	1.83	135.1	[M+H]+	-	Aminopurine	Others			74500	74700	73400	108000	154000	115000
Glm20	Positive	106	88.1	0.68	105.079	[M+H]+	C06772	Diethanolamine	Others			16300	14700	7580	6670	13700	13600
Glm204	Positive	374.1	198.6	2.12	373.1	[M+H]+	C04831	DIMBOA glucoside	Others			204000	154000	198000	165000	229000	158000
Glm212	Positive	122	105.3	2.19	121	[M+H]+	C09815	Benzamide	Others			21400	20200	24600	18300	33500	20200
Glm230	Positive	474.2	327.8	2.34	473.2	[M+H]+	C00234	10-Formyl-THF	Others			10700000	9860000	10500000	8940000	6940000	8450000
Glm238	Positive	122.1	105	2.39	121.089	[M+H]+	C05332	Phenethylamine	Others			88000	79700	81000	67600	102000	67500
Glm262	Positive	144.1	142.9	2.55	143.1	[M+H]+	C04294	4-Methyl-5-thiazoleethanol	Others			41300	41900	31500	46900	65800	47000
Glm3	Positive	142.1	82.9	0.57	141.1	[M+H]+	C00860	Histidinol	Others			38500000	32700000	28300000	29100000	49400000	31600000
Glm314	Positive	491.1	329.7	2.92	490.1	[M+H]+	-	Anisic acid O-feruloyl hexoside	Others			193000	223000	188000	199000	133000	186000
Glm352	Positive	595.2	367.2	3.19	594.159	[M+H]+	C08064	Isovitexin 7-O-glucoside (Saponarin)	Others			48000	59700	50300	45200	48000	37200
Glm420	Positive	503.2	311.8	3.64	502.2	[M+H]+	-	Phellodensin F	Others			32500	30600	32700	27300	17400	25800
Glm43	Positive	163	103	0.76	162.113	[M+H]+	C00318	L-Carnitine	Others			9020	14600	11200	8230	17300	22600
Glm654	Positive	275.1	258.1	5.9	274.1	[M+H]+	-	N-Lauryldiethanolamine	Others			62400	39900	38100	34500	61100	66000
Glm670	Positive	343.1	240.9	6.39	342.1	[M+H]+	-	Cocamidopropyl betaine	Others			39600	44700	46400	129000	42600	42800
Glm691	Positive	390.4	284.9	6.74	389.4	[M+H]+	-	Azoxystrobin acid	Others			88400	61400	29400	42300	64500	61500
Glm715	Positive	387.1	331.8	7.48	386.1	[M+H]+	C00187	Cholesterol	Others			54900	39200	42200	36600	40000	34200
Glm737	Positive	400.33	341.4	8.31	399.335	[M+H]+	C02990	L-Palmitoylcarnitine	Others			16800	18300	23200	26300	18600	26600
Glm764	Positive	149	121.3	9.57	148	[M+H]+	-	Phthalic anhydride	Others			205000	167000	167000	175000	158000	156000
Glm777	Positive	371.1	267.1	11.45	370.105	[M+H]+	-	sesamolin	Others			809000	371000	1350000	2260000	3690000	3710000
Glm792	Negative	179.157	87	0.74	180.063	[M-H]-	C00137	Inositol	Others			519000	497000	499000	570000	548000	538000
Glm808	Negative	140	78.5	0.76	141.019	[M-H]-	-	O-Phosphorylethanolamine	Others			2510	2880	2430	334	2180	797
Glm888	Negative	287.06	153.1	1.19	288.059	[M-H]-	-	Orotidine	Others			9830	10200	7110	10100	9000	11900
Glm905	Negative	742.1	620.2	1.22	743.075	[M-H]-	C00006	NADP	Others			8360	8730	8920	11200	6890	6340
Glm1	Positive	203	112	0.54	202	[M+H]+	C00750	Spermine	Phenolamides	20	0.0327	7330000	6190000	5750000	6090000	5790000	5990000
Glm11	Positive	131.1	72.1	0.64	130.1	[M+H]+	C00179	Agmatine	Phenolamides			45100	39700	34000	26800	46400	28200
Glm144	Positive	308.196	220.5	1.28	307.196	[M+H]+	-	N-Caffeoylspermidine	Phenolamides			4360	4550	4120	41400	32900	35300
Glm207	Positive	235.1	147.5	2.13	234.1	[M+H]+	C18326	N-p-Coumaroyl putrescine	Phenolamides			9	4360	9	21900	25200	21000
Glm224	Positive	265.1	177.5	2.29	264.1	[M+H]+	-	N'-Feruloyl putrescine	Phenolamides			21500	12000	11500	218000	180000	157000
Glm228	Positive	235.1	147.4	2.32	234.1	[M+H]+	-	N'-p-Coumaroyl putrescine	Phenolamides			10000	9	7020	52100	61300	43700
Glm240	Positive	584.2	325.8	2.41	583.2	[M+H]+	-	N',N",N"'-p-coumaroyl-cinnamoyl-caffeoyl spermidine	Phenolamides			17700	12800	11600	38100	37000	33600
Glm253	Positive	265.1	177.5	2.47	264.1	[M+H]+	C10497	N-Feruloyl putrescine	Phenolamides			168000	133000	141000	2210000	2220000	2050000
Glm255	Positive	293.162	234.5	2.49	292.162	[M+H]+	-	N-Caffeoyl agmatine	Phenolamides			9	2620	9	9860	4540	10200
Glm270	Positive	277.1	147.5	2.6	276.1	[M+H]+	C04498	N-p-Coumaroyl agmatine	Phenolamides			1890	9	9	1570	3950	9
Glm281	Positive	307.2	177.5	2.68	306.2	[M+H]+	C18325	N-Feruloyl agmatine	Phenolamides			9	9	3060	58100	44900	50900
Glm358	Positive	484.242	484.1	3.26	483.242	[M+H]+	-	N', N''-Feruloyl,caffeoylspermidine	Phenolamides			143000	165000	156000	855000	558000	768000
Glm377	Positive	438.239	147.5	3.37	437.239	[M+H]+	-	N', N''-di-p-coumaroylspermidine	Phenolamides			362000	379000	379000	7720000	6690000	7600000
Glm397	Positive	558.282	264.8	3.5	557.282	[M+H]+	-	N', N''-disinapoylspermidine	Phenolamides			18900	14300	17700	14000	17900	15400
Glm402	Positive	498.261	323	3.53	497.261	[M+H]+	-	N', N''-Diferuloylspermidine	Phenolamides			939000	1030000	1040000	1620000	957000	1400000
Glm573	Positive	203	133.3	4.59	202	[M+H]+	-	N-Acetyl tryptamine	Phenolamides			2650	5150	9420	6610	4440	2680
Glm576	Positive	411.1	177.5	4.64	410.1	[M+H]+	-	N',N"-p-coumaroyl-feruloyl putrescine	Phenolamides			1600	2500	1760	212000	209000	215000
Glm7	Positive	89	71.9	0.6	88.1	[M+H]+	C00134	Putrescine	Phenolamides			11800	19900	25400	31000	19000	12600
Glm81	Positive	131	71.9	0.81	130.111	[M+H]+	C02714	N-Acetylputrescine	Phenolamides			27100	35600	43400	28000	54800	27900
Glm995	Negative	291.2	119.2	2.18	292.2	[M-H]-	-	N-p-Coumaroyl hydroxyagmatine	Phenolamides			2460	3510	3490	1710	738	2000
Glm1191	Negative	137	92.8	4.07	138.032	[M-H]-	C00805	Salicylic acid (SA)	Phytohormones	8	0.0131	5450000	5360000	5540000	5050000	4560000	4840000
Glm1253	Negative	263	153.2	4.93	264.136	[M-H]-	C06082	(+)-cis,trans-Abscisic acid (ABA)	Phytohormones			664000	575000	594000	657000	720000	730000
Glm1291	Negative	209	58.7	5.64	210.126	[M-H]-	C08491	(+)-Jasmonic acid (JA)	Phytohormones			660000	547000	555000	591000	655000	628000
Glm1313	Negative	322.401	130.1	6.38	323.401	[M-H]-	-	N-[(-)-Jasmonoyl]-(L)-Isoleucine (JA-L-Ile)	Phytohormones			152000	132000	141000	117000	113000	121000
Glm170	Positive	348.1	187.7	1.6	347.1	[M+H]+	-	Kinetin 9-riboside	Phytohormones			171000	119000	101000	96900	99000	93400
Glm217	Positive	382.2	220.6	2.23	381.2	[M+H]+	-	trans-zeatin N-glucoside	Phytohormones			206000	227000	146000	136000	251000	128000
Glm657	Positive	190.1	130.1	5.93	189.079	[M+H]+	-	Methyl indole-3-acetate	Phytohormones			9400	8360	7000	6980	5260	4750
Glm977	Negative	299.1	137.2	1.96	300.1	[M-H]-	-	Salicylic acid O-glucoside	Phytohormones			1980000	1780000	1630000	1740000	2040000	2140000
Glm1134	Negative	575	285.3	3.69	576.127	[M-H]-	-	Procyanidin A1	Proanthocyanidins	2	0.0033	720	1440	4170	2740	1000	1580
Glm1176	Negative	575	285.3	3.94	576.127	[M-H]-	C10237	Procyanidin A2	Proanthocyanidins			29200	43300	37200	33500	24900	30800
Glm177	Positive	184.05	148.1	1.66	183.053	[M+H]+	C00847	4-Pyridoxic acid	Pyridine derivatives	1	0.0016	195000	214000	216000	179000	134000	148000
Glm1004	Negative	353.1	191.1	2.21	354.095	[M-H]-	-	1-O-Caffeoyl quinic acid	Quinate and its derivatives	11	0.018	40400	32000	32200	30800	32800	32000
Glm1033	Negative	353	191.1	2.53	354.095	[M-H]-	C17147	Neochlorogenic acid (5-O-Caffeoylquinic acid)	Quinate and its derivatives			23100	5080	18200	28200	1380000	42700
Glm1039	Negative	481.1	445.4	2.6	482.1	[M-H]-	-	5-O-p-coumaroyl shikimic acid O-hexoside	Quinate and its derivatives			55200	48200	58000	42500	49100	50300
Glm1046	Negative	353.095	191.1	2.69	354.095	[M-H]-	C00852	Chlorogenic acid (3-O-Caffeoylquinic acid)	Quinate and its derivatives			27000	10500	19800	34100	1600000	48400
Glm1078	Negative	481.1	319.3	3.09	482.1	[M-H]-	-	3-O-p-coumaroyl shikimic acid O-hexoside	Quinate and its derivatives			352000	325000	313000	300000	307000	318000
Glm1085	Negative	337	275.8	3.18	338	[M-H]-	-	5-O-p-Coumaroylquinic acid	Quinate and its derivatives			4710	6050	5080	6330	4490	6210
Glm1107	Negative	337.1	190.9	3.44	338.1	[M-H]-	-	3-O-p-Coumaroyl quinic acid	Quinate and its derivatives			110000	104000	124000	122000	84100	99300
Glm1128	Negative	367	179.1	3.67	368.111	[M-H]-	-	Chlorogenic acid methyl ester	Quinate and its derivatives			6980	7490	5320	4990	8190	6370
Glm1170	Negative	319	145.3	3.92	320	[M-H]-	-	3-O-p-Coumaroyl shikimic acid	Quinate and its derivatives			200000	202000	218000	220000	202000	201000
Glm430	Positive	321.1	147.5	3.68	320.1	[M+H]+	-	5-O-p-Coumaroyl shikimic acid	Quinate and its derivatives			765000	634000	623000	655000	605000	738000
Glm903	Negative	191	85	1.22	192.063	[M-H]-	C00296	Quinic acid	Quinate and its derivatives			7310000	7430000	7820000	7460000	7010000	7410000
Glm1324	Negative	513.2	453.2	6.85	514.22	[M-H]-	C08773	Nomilin	Terpenoids	2	0.0033	32800	44600	57400	35400	31300	36300
Glm706	Positive	317.1	299.9	7.2	316.1	[M+H]+	-	Phytocassane D	Terpenoids			11200	10200	11700	13800	17800	12800
Glm292	Positive	161.1	144.2	2.75	160.1	[M+H]+	C00398	L-Tryptamine	Tryptamine derivatives	4	0.0065	41300	97400	64000	25700	25400	19900
Glm332	Positive	219	160.1	3.06	218.106	[M+H]+	C00978	N-Acetyl-5-hydroxytryptamine	Tryptamine derivatives			120000	135000	139000	109000	75700	86100
Glm575	Positive	353.1	177.5	4.63	352.1	[M+H]+	-	N-Feruloyl serotonin	Tryptamine derivatives			200000	174000	180000	146000	159000	168000
Glm649	Positive	268	131.3	5.87	267	[M+H]+	-	Cinnamoyl tyramine	Tryptamine derivatives			2820	2140	1140	1100	2040	1710
Glm102	Positive	332.1	314.7	1.18	331.1	[M+H]+	-	Pyridoxine O-glucoside	Vitamins	17	0.0278	2020000	2250000	2200000	2330000	1440000	1930000
Glm1052	Negative	277.13	146.2	2.78	278.13	[M-H]-	C00831	Pantetheine	Vitamins			58500	60300	63900	31100	38100	26200
Glm1079	Negative	375	255.2	3.09	376.138	[M-H]-	C00255	Riboflavin	Vitamins			242000	294000	314000	299000	250000	263000
Glm1090	Negative	243.09	166.1	3.21	244.088	[M-H]-	C00120	Biotin	Vitamins			33500	30900	36200	42500	38700	37400
Glm1272	Negative	383	281.1	5.35	384.339	[M-H]-	C05443	Vitamin D3	Vitamins			55800	63300	52700	52100	48600	46100
Glm130	Positive	170.1	134.1	1.22	169.074	[M+H]+	C00314	Pyridoxine	Vitamins			790000	716000	681000	708000	800000	714000
Glm152	Positive	494.1	332.8	1.39	493.1	[M+H]+	-	Pyridoxine di-O-hexoside	Vitamins			2090	1180	1810	2760	2000	1750
Glm163	Positive	123.1	80.3	1.47	122.1	[M+H]+	C00153	Niacinamide	Vitamins			391000	377000	377000	371000	470000	398000
Glm167	Positive	346	184.5	1.51	345	[M+H]+	-	4-Pyridoxic acid O-hexoside	Vitamins			48500	41400	47200	32700	22800	31900
Glm213	Positive	220.2	202.7	2.19	219.2	[M+H]+	C00864	D-Pantothenic acid	Vitamins			11800000	10700000	10600000	8510000	7790000	8080000
Glm323	Positive	508.1	152.5	2.98	507.1	[M+H]+	-	Pyridoxine O-feruloyl hexoside	Vitamins			23100	14800	17800	22600	14100	22100
Glm409	Positive	138.05	78	3.58	137.048	[M+H]+	-	Nicotinic Acid Methyl Ester (Methyl Nicotinate)	Vitamins			37500	35000	33900	26400	48300	41500
Glm76	Positive	265.1	140.4	0.81	264.1	[M+H]+	C00378	Thiamine	Vitamins			5260000	5120000	4260000	5610000	5520000	4690000
Glm774	Positive	445.3	281	10.58	444.303	[M+H]+	C00828	Menaquinone (K2)	Vitamins			180000	132000	324000	660000	1050000	701000
Glm854	Negative	175	87	0.84	176.12	[M-H]-	C00072	L-ascorbate	Vitamins			221000	218000	258000	195000	226000	195000
Glm917	Negative	248	78.9	1.24	249.04	[M-H]-	C00627	Pyridoxine 5'-phosphate	Vitamins			15100	13600	10100	17900	29800	20500
Glm919	Negative	155	111	1.24	156.017	[M-H]-	C00295	Orotic acid	Vitamins			9160	4750	5230	14800	21500	12700

## Sheet: Table S2
Table S2 Differential metabolites identified in flower buds of NJCMS5A and NJCMS5B
Index	Compounds	Class	Number of compounds detected	Number of compounds with significant quantitative differences between NJCMS5A and NJCMS5B	Number of compounds with up-regulated in NJCMS5A	Number of compounds with down-regulated in NJCMS5A	NJCMS5A1	NJCMS5A2	NJCMS5A3	NJCMS5B1	NJCMS5B2	NJCMS5B3	VIP	Fold Change	Log2FC	Type
Glm72	Trigonelline	Alkaloids	9	1 (11.11%)	0	1	12300000	9330000	7900000	16400000	31900000	18000000	1.36882	-2.24517	-1.16683	down
Glm134	S-(methyl)glutathione	Amino acid derivatives	53	4 (7.55%)	1	3	238000	318000	320000	73800	73900	93600	1.89208	3.63034	1.8601	up
Glm75	Aspartic acid di-O-glucoside	Amino acid derivatives					171000	108000	83300	283000	421000	309000	1.65194	-2.79603	-1.48338	down
Glm112	Glutathione oxidized	Amino acid derivatives					584	1270	766	4290	4650	1980	1.89494	-4.16794	-2.05933	down
Glm1073	Phenylacetyl-L-glutamine	Amino acid derivatives					2330	3990	4730	9120	6900	9030	1.45775	-2.26697	-1.18076	down
Glm733	4-Hydroxy-3,5-diisopropylbenzaldehyde	Benzoic acid derivatives	11	1 (9.09%)	0.0135	1	9	1730	9	2490	1250	2200	2.70755	-3.39817	-1.76476	down
Glm8	Glucosamine	Carbohydrates	18	2 (11.11%)	0.027	2	253000	93500	55600	51000	1120000	343000	1.02119	-3.76523	-1.91274	down
Glm51	D(+)-Melezitose	Carbohydrates					783	1830	1290	3600	2200	3080	1.42692	-2.27517	-1.18598	down
Glm70	sn-Glycero-3-phosphocholine	Cholines	5	1 (20.00%)	0.0135	1	395000	330000	232000	826000	1450000	851000	1.75439	-3.2675	-1.70819	down
Glm1097	4-hydroxycoumarin di-glucoside	Coumarins	10	2 (20.00%)	0.027	2	8330	7210	13600	28800	29000	24800	1.69168	-2.83459	-1.50314	down
Glm1206	7-hydroxycoumarin-beta-rhamnoside	Coumarins					29300	32300	43600	185000	136000	148000	2.04227	-4.45817	-2.15645	down
Glm558	Naringenin O-malonylhexoside	Flavanone	20	4 (20.00%)	2	2	1170000	1250000	1260000	573000	450000	444000	1.60663	2.50852	1.32684	up
Glm656	Isoliquiritigenin	Flavanone					1420000	1430000	1550000	780000	610000	634000	1.47315	2.17391	1.12029	up
Glm1180	Hesperetin 7-rutinoside (Hesperidin)	Flavanone					11700	43700	4270	6060	1290000	26000	1.31035	-22.1562	-4.46964	down
Glm1194	Hesperetin 7-O-neohesperidoside (Neohesperidin)	Flavanone					12600	60400	6000	16600	1500000	30600	1.52417	-19.5848	-4.29166	down
Glm541	Apigenin O-malonylhexoside	Flavone	54	13 (24.07%)	7	6	31000000	33700000	31400000	16400000	13100000	12600000	1.51903	2.28266	1.19072	up
Glm559	Luteolin O-sinapoylhexoside	Flavone					201000	280000	318000	127000	66500	115000	1.56903	2.58995	1.37293	up
Glm565	Tricetin O-malonylhexoside	Flavone					51000	45300	63700	26100	22000	24900	1.45614	2.19178	1.1321	up
Glm578	Chrysin O-hexoside	Flavone					45000	31200	38400	9280	9600	11600	1.91678	3.75984	1.91067	up
Glm590	Tricin O-rhamnoside	Flavone					8450	11500	9180	5730	2360	2940	1.60569	2.64098	1.40107	up
Glm594	Chrysin 5-O-glucoside (Toringin)	Flavone					29500	21700	34600	6050	4930	9060	1.99683	4.28144	2.0981	up
Glm1233	7,4'-Dihydroxyflavone	Flavone					1090000	1050000	1030000	528000	507000	487000	1.4404	2.08279	1.05851	up
Glm403	Selgin 5-O-hexoside	Flavone					4000000	4820000	4110000	16100000	12900000	15200000	1.85738	-3.41841	-1.77332	down
Glm694	Nobiletin	Flavone					52200	60600	31500	51100	1690000	48300	1.27863	-12.4006	-3.63233	down
Glm710	Tangeretin	Flavone					23300	31600	19800	20700	1290000	20100	1.1636	-17.8153	-4.15504	down
Glm1131	Tricin O-saccharic acid	Flavone					9030	8640	8390	28100	27100	23900	1.76887	-3.0353	-1.60184	down
Glm1169	Tricin 5-O-hexoside	Flavone					22700	14800	22600	49800	37000	37900	1.37838	-2.07488	-1.05302	down
Glm1182	Tricin di-O-hexoside	Flavone					9	9	9	49000	40400	46300	4.91481	-5025.93	-12.2952	down
Glm383	Isorhamnetin C-hexoside	Flavone C-glycosides	28	4 (14.29%)	2	2	2300	2080	2290	9	9	9	3.95224	247.037	7.94858	up
Glm536	Luteolin O-feruloylhexoside	Flavone C-glycosides					235000	227000	250000	101000	63400	98500	1.66167	2.70825	1.43736	up
Glm278	8-C-hexosyl-hesperetin O-hexoside	Flavone C-glycosides					9	9	9	134000	96900	106000	5.16847	-12477.8	-13.6071	down
Glm419	8-C-hexosyl-luteolin O-hexoside	Flavone C-glycosides					132000	136000	135000	269000	239000	359000	1.4238	-2.15136	-1.10525	down
Glm587	Kaempferol 7-O-rhamnoside	Flavonol	34	6 (17.65%)	2	4	92200	100000	54600	62800	15200	30800	1.3919	2.26838	1.18166	up
Glm1286	Syringetin	Flavonol					26500	33100	40700	11400	10500	8800	1.79801	3.2671	1.70801	up
Glm360	Syringetin 3-O-hexoside	Flavonol					31900	30300	35000	88800	77200	82800	1.62606	-2.55967	-1.35596	down
Glm577	Quercetin-3,4'-O-di-beta-glucopyranoside	Flavonol					9	9	9	43500	38400	9	3.35658	-3033.67	-11.5668	down
Glm640	Isorhamnetin	Flavonol					9	9	1950	1750	1820	2450	2.68339	-3.05894	-1.61303	down
Glm1315	3,7-Di-O-methylquercetin	Flavonol					9	9	9	7370	7330	6750	4.35116	-794.444	-9.6338	down
Glm641	Tricin 4'-O-β-guaiacylglycerol	Flavonolignan	1	1 (100.00%)	1	0	2960	3350	3330	1550	2170	9	1.90363	2.58514	1.37024	up
Glm1178	Syringaldehyde	Hydroxycinnamoyl derivatives	27	3 (11.11%)	1	2	2410	9380	5220	9	9	5310	2.86701	3.19257	1.67472	up
Glm508	2-Methoxybenzoic acid	Hydroxycinnamoyl derivatives					2550	1940	2260	6320	3390	4440	1.33074	-2.0963	-1.06784	down
Glm1081	Caffeic acid	Hydroxycinnamoyl derivatives					48900	57800	52700	115000	118000	116000	1.48758	-2.18946	-1.13058	down
Glm235	Methoxyindoleacetic acid	Indole derivatives	9	2 (22.22%)	2	0	2180000	1870000	1790000	820000	689000	807000	1.60655	2.52159	1.33433	up
Glm310	5-Hydroxytryptophol	Indole derivatives					78300	96800	81900	33700	22900	31000	1.72784	2.93379	1.55277	up
Glm584	Daidzein	Isoflavone	15	4 (26.67%)	4	0	3810000	3390000	3270000	1640000	1520000	1380000	1.52949	2.30617	1.2055	up
Glm626	Genistein (4',5,7-Trihydroxyisoflavone)	Isoflavone					119000	109000	133000	65500	43700	49100	1.50305	2.28048	1.18934	up
Glm1212	6-Hydroxydaidzein	Isoflavone					30400	35400	44900	10800	20100	13100	1.56123	2.51591	1.33108	up
Glm1249	Glycitein	Isoflavone					31300	30200	33300	11100	10100	12600	1.70537	2.80473	1.48786	up
Glm195	6-Methylmercaptopurine	Nucleotide and its derivates	45	3 (6.67%)	3	0	16100000	14100000	13500000	6050000	7180000	6300000	1.4987	2.23758	1.16194	up
Glm219	2-(dimethylamino)guanosine	Nucleotide and its derivates					217000	272000	261000	91500	57500	104000	1.72608	2.96443	1.56775	up
Glm880	Guanosine monophosphate	Nucleotide and its derivates					12100	14300	18500	7030	6590	6210	1.47317	2.26425	1.17903	up
Glm1049	2-Isopropylmalate	Organic acids	58	3 (5.17%)	2	1	1480000	1390000	1390000	472000	429000	440000	1.80902	3.17673	1.66754	up
Glm1245	Sebacate	Organic acids					1990	1010	1350	468	961	677	1.27739	2.06553	1.04651	up
Glm140	Maleic acid	Organic acids					177000	204000	187000	339000	327000	538000	1.36894	-2.11972	-1.08387	down
Glm808	O-Phosphorylethanolamine	Others	29	2 (6.90%)	1	1	2510	2880	2430	334	2180	797	1.52592	2.36182	1.2399	up
Glm777	sesamolin	Others					809000	371000	1350000	2260000	3690000	3710000	1.88442	-3.81818	-1.93289	down
Glm995	N-p-Coumaroyl hydroxyagmatine	Phenolamides	20	13 (65.00%)	1	12	2460	3510	3490	1710	738	2000	1.35203	2.1268	1.08868	up
Glm144	N-Caffeoylspermidine	Phenolamides					4360	4550	4120	41400	32900	35300	2.45251	-8.41136	-3.07234	down
Glm207	N-p-Coumaroyl putrescine	Phenolamides					9	4360	9	21900	25200	21000	3.65644	-15.555	-3.95931	down
Glm224	N'-Feruloyl putrescine	Phenolamides					21500	12000	11500	218000	180000	157000	2.66657	-12.3333	-3.62449	down
Glm228	N'-p-Coumaroyl putrescine	Phenolamides					10000	9	7020	52100	61300	43700	2.77811	-9.22544	-3.20562	down
Glm240	N',N",N"'-p-coumaroyl-cinnamoyl-caffeoyl spermidine	Phenolamides					17700	12800	11600	38100	37000	33600	1.62311	-2.58195	-1.36846	down
Glm253	N-Feruloyl putrescine	Phenolamides					168000	133000	141000	2210000	2220000	2050000	2.75926	-14.6606	-3.87388	down
Glm255	N-Caffeoyl agmatine	Phenolamides					9	2620	9	9860	4540	10200	3.30037	-9.32525	-3.22114	down
Glm270	N-p-Coumaroyl agmatine	Phenolamides					1890	9	9	1570	3950	9	1.40295	-2.8978	-1.53496	down
Glm281	N-Feruloyl agmatine	Phenolamides					9	9	3060	58100	44900	50900	4.04808	-50	-5.64386	down
Glm358	N', N''-Feruloyl,caffeoylspermidine	Phenolamides					143000	165000	156000	855000	558000	768000	2.06989	-4.70043	-2.23279	down
Glm377	N', N''-di-p-coumaroylspermidine	Phenolamides					362000	379000	379000	7720000	6690000	7600000	2.90446	-19.6518	-4.29659	down
Glm576	N',N"-p-coumaroyl-feruloyl putrescine	Phenolamides					1600	2500	1760	212000	209000	215000	3.6506	-108.532	-6.76198	down
Glm1033	Neochlorogenic acid (5-O-Caffeoylquinic acid)	Quinate and its derivatives	11	2 (18.18%)	0.027	2	23100	5080	18200	28200	1380000	42700	2.00874	-31.2829	-4.9673	down
Glm1046	Chlorogenic acid (3-O-Caffeoylquinic acid)	Quinate and its derivatives					27000	10500	19800	34100	1600000	48400	1.91424	-29.363	-4.87593	down
Glm292	L-Tryptamine	Tryptamine derivatives	4	1 (25.00%)	1	0	41300	97400	64000	25700	25400	19900	1.57898	2.85493	1.51346	up
Glm774	Menaquinone (K2)	Vitamins	17	2 (11.76%)	0.027	2	180000	132000	324000	660000	1050000	701000	1.89288	-3.79088	-1.92253	down
Glm919	Orotic acid	Vitamins					9160	4750	5230	14800	21500	12700	1.54681	-2.56008	-1.35619	down

## Sheet: Table S3
Table S3 Metabolite pathways involved in differential metabolites in flower buds of NJCMS5A and NJCMS5B
Kegg ID	Pathway	Unique compound	Compound	Uni all	Compound all	Index	Compound ID
ko00130	Ubiquinone and other terpenoid-quinone biosynthesis	1	5	29	275	Glm774	C00828
ko00230	Purine metabolism	1	18	29	275	Glm880	C00144
ko00240	Pyrimidine metabolism	1	17	29	275	Glm919	C00295
ko00290	Valine, leucine and isoleucine biosynthesis	1	5	29	275	Glm1049	C02504
ko00330	Arginine and proline metabolism	4	17	29	275	Glm253;Glm270;Glm281;Glm207	C10497+C04498+C18325+C18326
ko00350	Tyrosine metabolism	1	9	29	275	Glm140	C01384
ko00360	Phenylalanine metabolism	1	14	29	275	Glm1073	C04148
ko00380	Tryptophan metabolism	2	15	29	275	Glm292;Glm235	C00398+C05660
ko00480	Glutathione metabolism	1	12	29	275	Glm112	C00127
ko00520	Amino sugar and nucleotide sugar metabolism	1	6	29	275	Glm8	C00329
ko00564	Glycerophospholipid metabolism	2	5	29	275	Glm70;Glm808	C00670+C00346
ko00565	Ether lipid metabolism	1	1	29	275	Glm70	C00670
ko00600	Sphingolipid metabolism	1	3	29	275	Glm808	C00346
ko00620	Pyruvate metabolism	1	3	29	275	Glm1049	C02504
ko00650	Butanoate metabolism	1	6	29	275	Glm140	C01384
ko00760	Nicotinate and nicotinamide metabolism	2	12	29	275	Glm140;Glm72	C01384+C01004
ko00901	Indole alkaloid biosynthesis	1	3	29	275	Glm292	C00398
ko00940	Phenylpropanoid biosynthesis	2	15	29	275	Glm1046;Glm1081	C00852+C01197
ko00941	Flavonoid biosynthesis	4	26	29	275	Glm1194;Glm1233;Glm1046;Glm656	C09806+C12123+C00852+C08650
ko00943	Isoflavonoid biosynthesis	5	18	29	275	Glm1233;Glm1212;Glm626;Glm584;Glm1249	C12123+C14314+C06563+C10208+C14536
ko00944	Flavone and flavonol biosynthesis	2	19	29	275	Glm1286;Glm1315	C11620+C01265
ko00945	Stilbenoid, diarylheptanoid and gingerol biosynthesis	1	1	29	275	Glm1046	C00852
ko00983	Drug metabolism - other enzymes	1	1	29	275	Glm195	C16614
ko01060	Biosynthesis of plant secondary metabolites	2	42	29	275	Glm292;Glm880	C00398+C00144
ko01061	Biosynthesis of phenylpropanoids	4	35	29	275	Glm1081;Glm656;Glm584;Glm626	C01197+C08650+C10208+C06563
ko01063	Biosynthesis of alkaloids derived from shikimate pathway	1	17	29	275	Glm292	C00398
ko01065	Biosynthesis of alkaloids derived from histidine and purine	1	13	29	275	Glm880	C00144
ko01100	Metabolic pathways	8	164	29	275	Glm774;Glm292;Glm8;Glm1081;Glm1049;Glm880;Glm919;Glm808	C00828+C00398+C00329+C01197+C02504+C00144+C00295+C00346
ko01110	Biosynthesis of secondary metabolites	10	97	29	275	Glm1049;Glm1249;Glm584;Glm1046;Glm656;Glm774;Glm292;Glm1212;Glm626;Glm1081	C02504+C14536+C10208+C00852+C08650+C00828+C00398+C14314+C06563+C01197
ko01120	Microbial metabolism in diverse environments	1	49	29	275	Glm140	C01384
ko01210	2-Oxocarboxylic acid metabolism	1	16	29	275	Glm1049	C02504
ko01220	Degradation of aromatic compounds	1	13	29	275	Glm1081	C01197
ko01230	Biosynthesis of amino acids	1	33	29	275	Glm1049	C02504
ko01503	Cationic antimicrobial peptide (CAMP) resistance	1	1	29	275	Glm808	C00346
ko01523	Antifolate resistance	1	5	29	275	Glm880	C00144
ko02020	Two-component system	1	10	29	275	Glm774	C00828
ko02060	Phosphotransferase system (PTS)	1	9	29	275	Glm8	C00329
ko04022	cGMP-PKG signaling pathway	1	5	29	275	Glm880	C00144
ko04071	Sphingolipid signaling pathway	1	3	29	275	Glm808	C00346
ko04080	Neuroactive ligand-receptor interaction	1	8	29	275	Glm292	C00398
ko04216	Ferroptosis	1	6	29	275	Glm112	C00127
ko04740	Olfactory transduction	1	4	29	275	Glm880	C00144
ko04742	Taste transduction	1	8	29	275	Glm880	C00144
ko04744	Phototransduction	1	3	29	275	Glm880	C00144
ko04918	Thyroid hormone synthesis	1	4	29	275	Glm112	C00127
ko04977	Vitamin digestion and absorption	1	11	29	275	Glm774	C00828
ko05231	Choline metabolism in cancer	1	3	29	275	Glm70	C00670

## Sheet: Table S4
Table S4 KEGG pathways enriched of differential meatbolites between NJCMS5A and NJCMS5B
KEGG pathway	KEGG ID	Cluter frequency	Genome frequency	p-value
Isoflavonoid biosynthesis	ko00943	5 out of 29 17.2413793103448%	18 out of 275 6.54545454545455%	0.0294934
Glycerophospholipid metabolism	ko00564	2 out of 29 6.89655172413793%	5 out of 275 1.81818181818182%	0.0879384
Arginine and proline metabolism	ko00330	4 out of 29 13.7931034482759%	17 out of 275 6.18181818181818%	0.0898629
Stilbenoid, diarylheptanoid and gingerol biosynthesis	ko00945	1 out of 29 3.44827586206897%	1 out of 275 0.363636363636364%	0.105455
Ether lipid metabolism	ko00565	1 out of 29 3.44827586206897%	1 out of 275 0.363636363636364%	0.105455
Cationic antimicrobial peptide (CAMP) resistance	ko01503	1 out of 29 3.44827586206897%	1 out of 275 0.363636363636364%	0.105455
Drug metabolism - other enzymes	ko00983	1 out of 29 3.44827586206897%	2 out of 275 0.727272727272727%	0.200133
Pyruvate metabolism	ko00620	1 out of 29 3.44827586206897%	3 out of 275 1.09090909090909%	0.2851
Sphingolipid signaling pathway	ko04071	1 out of 29 3.44827586206897%	3 out of 275 1.09090909090909%	0.2851
Choline metabolism in cancer	ko05231	1 out of 29 3.44827586206897%	3 out of 275 1.09090909090909%	0.2851
Sphingolipid metabolism	ko00600	1 out of 29 3.44827586206897%	3 out of 275 1.09090909090909%	0.2851
Indole alkaloid biosynthesis	ko00901	1 out of 29 3.44827586206897%	3 out of 275 1.09090909090909%	0.2851
Phototransduction	ko04744	1 out of 29 3.44827586206897%	3 out of 275 1.09090909090909%	0.2851
Flavonoid biosynthesis	ko00941	4 out of 29 13.7931034482759%	26 out of 275 9.45454545454546%	0.287161
Olfactory transduction	ko04740	1 out of 29 3.44827586206897%	4 out of 275 1.45454545454545%	0.361321
Thyroid hormone synthesis	ko04918	1 out of 29 3.44827586206897%	4 out of 275 1.45454545454545%	0.361321
Nicotinate and nicotinamide metabolism	ko00760	2 out of 29 6.89655172413793%	12 out of 275 4.36363636363636%	0.367345
Ubiquinone and other terpenoid-quinone biosynthesis	ko00130	1 out of 29 3.44827586206897%	5 out of 275 1.81818181818182%	0.429667
Antifolate resistance	ko01523	1 out of 29 3.44827586206897%	5 out of 275 1.81818181818182%	0.429667
cGMP-PKG signaling pathway	ko04022	1 out of 29 3.44827586206897%	5 out of 275 1.81818181818182%	0.429667
Valine, leucine and isoleucine biosynthesis	ko00290	1 out of 29 3.44827586206897%	5 out of 275 1.81818181818182%	0.429667
Tryptophan metabolism	ko00380	2 out of 29 6.89655172413793%	15 out of 275 5.45454545454545%	0.484336
Phenylpropanoid biosynthesis	ko00940	2 out of 29 6.89655172413793%	15 out of 275 5.45454545454545%	0.484336
Amino sugar and nucleotide sugar metabolism	ko00520	1 out of 29 3.44827586206897%	6 out of 275 2.18181818181818%	0.490925
Butanoate metabolism	ko00650	1 out of 29 3.44827586206897%	6 out of 275 2.18181818181818%	0.490925
Ferroptosis	ko04216	1 out of 29 3.44827586206897%	6 out of 275 2.18181818181818%	0.490925
Biosynthesis of phenylpropanoids	ko01061	4 out of 29 13.7931034482759%	35 out of 275 12.7272727272727%	0.520871
Neuroactive ligand-receptor interaction	ko04080	1 out of 29 3.44827586206897%	8 out of 275 2.90909090909091%	0.594954
Taste transduction	ko04742	1 out of 29 3.44827586206897%	8 out of 275 2.90909090909091%	0.594954
Biosynthesis of secondary metabolites	ko01110	10 out of 29 34.4827586206897%	97 out of 275 35.2727272727273%	0.611802
Flavone and flavonol biosynthesis	ko00944	2 out of 29 6.89655172413793%	19 out of 275 6.90909090909091%	0.619271
Tyrosine metabolism	ko00350	1 out of 29 3.44827586206897%	9 out of 275 3.27272727272727%	0.638948
Phosphotransferase system (PTS)	ko02060	1 out of 29 3.44827586206897%	9 out of 275 3.27272727272727%	0.638948
Two-component system	ko02020	1 out of 29 3.44827586206897%	10 out of 275 3.63636363636364%	0.678311
Vitamin digestion and absorption	ko04977	1 out of 29 3.44827586206897%	11 out of 275 4%	0.713515
Glutathione metabolism	ko00480	1 out of 29 3.44827586206897%	12 out of 275 4.36363636363636%	0.744985
Degradation of aromatic compounds	ko01220	1 out of 29 3.44827586206897%	13 out of 275 4.72727272727273%	0.773104
Biosynthesis of alkaloids derived from histidine and purine	ko01065	1 out of 29 3.44827586206897%	13 out of 275 4.72727272727273%	0.773104
Phenylalanine metabolism	ko00360	1 out of 29 3.44827586206897%	14 out of 275 5.09090909090909%	0.798219
2-Oxocarboxylic acid metabolism	ko01210	1 out of 29 3.44827586206897%	16 out of 275 5.81818181818182%	0.840644
Biosynthesis of alkaloids derived from shikimate pathway	ko01063	1 out of 29 3.44827586206897%	17 out of 275 6.18181818181818%	0.858487
Pyrimidine metabolism	ko00240	1 out of 29 3.44827586206897%	17 out of 275 6.18181818181818%	0.858487
Purine metabolism	ko00230	1 out of 29 3.44827586206897%	18 out of 275 6.54545454545455%	0.874394
Biosynthesis of plant secondary metabolites	ko01060	2 out of 29 6.89655172413793%	42 out of 275 15.2727272727273%	0.957437
Biosynthesis of amino acids	ko01230	1 out of 29 3.44827586206897%	33 out of 275 12%	0.980252
Microbial metabolism in diverse environments	ko01120	1 out of 29 3.44827586206897%	49 out of 275 17.8181818181818%	0.997613
Metabolic pathways	ko01100	8 out of 29 27.5862068965517%	167 out of 275 60.7272727272727%	0.999973

## Sheet: Table S5
Table S5 Transcriptomics data and proteomics data in flower buds of soybean N8855 CMS and its maintainer
Omics type	Gene/protein Annotation	Gene ID/protein accession	KEGG pathway	KEGG ID	Fold change	Regulation	References
Transcriptomic	Glutathione S-transferase 7	Glyma.02G154400	Glutathione metabolism	ko00480	-8.112	Down-regulated	Li et al. 2015
Proteomic	Chalcone synthase-like	gi|356495881|ref|XP_003516799.1|	Flavonoid biosynthesis	ko00941	-1.595	Down-regulated	Li et al. 2016
Proteomic	Gamma-glutamyltranspeptidase 1-like	gi|356540050|ref|XP_003538504.1|	Glutathione metabolism	ko00480	-1.595	Down-regulated	Li et al. 2016
